# Supplementary material for: Causes and consequences of purifying selection on SARS-CoV-2
Source: Genome Biol Evol. 2021 Aug 24:evab196. doi: 10.1093/gbe/evab196 (PMC8504154; doi:10.1093/gbe/evab196)
Supplement: evab196_Supplementary_Data [file evab196_Supplementary_Data.zip]

Archive with 5 entries (4 files):
- suppl_data/
- suppl_data/Table_S1_gisaid_hcov-19_acknowledgement_table_2020_09_28_ copy 2.pdf
- suppl_data/ST2+3_Supplementary tables_model copy 2.xlsx
- suppl_data/Supplementary Figures copy.docx
- suppl_data/SD1_isolates_metadata.xlsx
