# Supplementary material for: Causes and consequences of purifying selection on SARS-CoV-2
Source: Genome Biol Evol. 2021 Aug 24:evab196. doi: 10.1093/gbe/evab196 (PMC8504154; doi:10.1093/gbe/evab196)
Supplement: evab196_Supplementary_Data [file evab196_Supplementary_Data.zip › suppl_data/ST2+3_Supplementary tables_model copy 2.xlsx]

## Sheet: Supplementary Table 2
Supplementary table 2: Amino Acid biochiemical properties used predict patterns of Amino Acids substitution bias in SARS-CoV-2 genomes
Variable	Description	Reference
Δy20	Difference in biosynthetic cost of each pair of Amino Acids in yeast	Zhang, H., Wang, Y., Li, J. et al. (2018). Biosynthetic energy cost for amino acids decreases in cancer evolution. Nat Commun 9, 4124
ΔDecay rate	Difference in the decay rate of each pair of Amino Acids in yeast	Zhang, H., Wang, Y., Li, J. et al. (2018). Biosynthetic energy cost for amino acids decreases in cancer evolution. Nat Commun 9, 4124
ΔY20	Difference in biosynthetic cost of each pair of Amino Acids in yeast	Zhang, H., Wang, Y., Li, J. et al. (2018). Biosynthetic energy cost for amino acids decreases in cancer evolution. Nat Commun 9, 4124
BLOSUM100	Pairwise distance on a BLOSUM100 substitution matrix	Nan Xiao, Dong-Sheng Cao, Min-Feng Zhu, and Qing-Song Xu. (2015). protr/ProtrWeb: R package and web server for generating various numerical representation schemes of protein sequences. Bioinformatics 31 (11), 1857-1859.
BLOSUM80	Pairwise distance on a BLOSUM80 substitution matrix	Nan Xiao, Dong-Sheng Cao, Min-Feng Zhu, and Qing-Song Xu. (2015). protr/ProtrWeb: R package and web server for generating various numerical representation schemes of protein sequences. Bioinformatics 31 (11), 1857-1859.
PAM250	Pairwise distance on a PAM250 substitution matrix	Nan Xiao, Dong-Sheng Cao, Min-Feng Zhu, and Qing-Song Xu. (2015). protr/ProtrWeb: R package and web server for generating various numerical representation schemes of protein sequences. Bioinformatics 31 (11), 1857-1859.
PAM120	Pairwise distance on a PAM120 substitution matrix	Nan Xiao, Dong-Sheng Cao, Min-Feng Zhu, and Qing-Song Xu. (2015). protr/ProtrWeb: R package and web server for generating various numerical representation schemes of protein sequences. Bioinformatics 31 (11), 1857-1859.
Hydrophobicity index (Argos et al., 1982)	Difference in hydrophobicity between each pair of Amino Acids	Kawashima S, Kanehisa M. (2000). AAindex: amino acid index database. Nucleic Acids Res. 2000 Jan 1;28(1):374
Normalized average hydrophobicity scales (Cid et al., 1992)	Difference in hydrophobicity between each pair of Amino Acids measured as the normalized mean bulk hydrophonicity across different structural classes of proteins	Kawashima S, Kanehisa M. (2000). AAindex: amino acid index database. Nucleic Acids Res. 2000 Jan 1;28(1):374
Average flexibility index (Bhaskaran-Ponnuswamy, 1988)	Difference in flexibility between each pair of Amino Acids	Kawashima S, Kanehisa M. (2000). AAindex: amino acid index database. Nucleic Acids Res. 2000 Jan 1;28(1):374
Polarizability parameter (Charton-Charton, 1982)	Difference in polarizability between each pair of Amino Acids	Kawashima S, Kanehisa M. (2000). AAindex: amino acid index database. Nucleic Acids Res. 2000 Jan 1;28(1):374
Residue volume (Bigelow, 1967)	Difference in volume between each pair of Amino Acids	Kawashima S, Kanehisa M. (2000). AAindex: amino acid index database. Nucleic Acids Res. 2000 Jan 1;28(1):374
Uchange	Average Difference in the proportion of U nucleotide of codons between each pair of Amino Acids
UUchange	Average Difference in the proportion of UU dinucleotide of codons between each pair of Amino Acids
CGchange	Average Difference in the proportion of CG dinucleotide of codons between each pair of Amino Acids
Uchangecat	Categorical variable indicating if theres is an increase in U nucleotide content between codons of each pair of Amino Acids (Uchange >0), no change in U content (Uchange = 0), or a decrease in U content (Uchange < 0)
Uuchangecat	Categorical variable indicating if theres is an increase in UU dunucleotide content between codons of each pair of Amino Acids (UUchange >0), no change in UU content (UUchange = 0), or a decrease in UU content (UUchange < 0)
CGchangecat	Categorical variable indicating if theres is an increase in CG dinucleotide content between codons of each pair of Amino Acids (CGchange >0), no change in CG content CGchange = 0), or a decrease in CG content (CGchange < 0)

## Sheet: Supplementary Table 3
Supplementary table 3: Best generalized linear model predicting patterns of Amino Acids substitution bias in SARS-CoV-2 genomes
Predictor	Estimate	Standard error	T-statistic	P-value
Intercept	1.03593	0.778456	1.33075	0.185997
ΔDecay rate	-0.312644	0.0649036	-4.81705	4.6e-06
BLOSUM100	0.98369	0.175605	5.60173	2e-07
ΔPolarizability	83.3611	18.7635	4.44272	2.11e-05
ΔResidue volume	-0.46291	0.0754545	-4.73304	6.6e-06
Multiple R-squared	0.3758
Adjusted R-squared	0.3533
p-value	9.563e-11
