# Supplementary material for: Causes and consequences of purifying selection on SARS-CoV-2
Source: Genome Biol Evol. 2021 Aug 24:evab196. doi: 10.1093/gbe/evab196 (PMC8504154; doi:10.1093/gbe/evab196)
Supplement: evab196_Supplementary_Data [file evab196_Supplementary_Data.zip › suppl_data/SD1_isolates_metadata.xlsx]

## Sheet: Isolates in alignment
Accession.ID	Virus.name	Collection.date	Location	Additional.location.information	Submission.date
EPI_ISL_402119	hCoV-19/Wuhan/IVDC-HB-01/2019	2019-12-30	Asia / China / Hubei / Wuhan		2020-01-10
EPI_ISL_402120	hCoV-19/Wuhan/IVDC-HB-04/2020	2020-01-01	Asia / China / Hubei / Wuhan		2020-01-11
EPI_ISL_402121	hCoV-19/Wuhan/IVDC-HB-05/2019	2019-12-30	Asia / China / Hubei / Wuhan		2020-01-10
EPI_ISL_402123	hCoV-19/Wuhan/IPBCAMS-WH-01/2019	2019-12-24	Asia / China / Hubei / Wuhan		2020-01-11
EPI_ISL_402124	hCoV-19/Wuhan/WIV04/2019	2019-12-30	Asia / China / Hubei / Wuhan	Retailer at Huanan Seafood Wholesale Market	2020-01-11
EPI_ISL_402125	hCoV-19/Wuhan/Hu-1/2019	2019-12-31	Asia / China		2020-01-12
EPI_ISL_402127	hCoV-19/Wuhan/WIV02/2019	2019-12-30	Asia / China / Hubei / Wuhan		2020-01-18
EPI_ISL_402128	hCoV-19/Wuhan/WIV05/2019	2019-12-30	Asia / China / Hubei / Wuhan		2020-01-18
EPI_ISL_402129	hCoV-19/Wuhan/WIV06/2019	2019-12-30	Asia / China / Hubei / Wuhan		2020-01-18
EPI_ISL_402130	hCoV-19/Wuhan/WIV07/2019	2019-12-30	Asia / China / Hubei / Wuhan		2020-01-18
EPI_ISL_402132	hCoV-19/Wuhan/HBCDC-HB-01/2019	2019-12-30	Asia / China / Hubei / Wuhan		2020-01-19
EPI_ISL_403928	hCoV-19/Wuhan/IPBCAMS-WH-05/2020	2020-01-01	Asia / China / Hubei / Wuhan		2020-01-21
EPI_ISL_403929	hCoV-19/Wuhan/IPBCAMS-WH-04/2019	2019-12-30	Asia / China / Hubei / Wuhan		2020-01-21
EPI_ISL_403930	hCoV-19/Wuhan/IPBCAMS-WH-03/2019	2019-12-30	Asia / China / Hubei / Wuhan		2020-01-21
EPI_ISL_403931	hCoV-19/Wuhan/IPBCAMS-WH-02/2019	2019-12-30	Asia / China / Hubei / Wuhan		2020-01-21
EPI_ISL_403932	hCoV-19/Guangdong/20SF012/2020	2020-01-14	Asia / China / Guangdong / Shenzhen		2020-01-22
EPI_ISL_403933	hCoV-19/Guangdong/20SF013/2020	2020-01-15	Asia / China / Guangdong / Shenzhen		2020-01-22
EPI_ISL_403934	hCoV-19/Guangdong/20SF014/2020	2020-01-15	Asia / China / Guangdong / Shenzhen		2020-01-22
EPI_ISL_403935	hCoV-19/Guangdong/20SF025/2020	2020-01-15	Asia / China / Guangdong / Shenzhen		2020-01-22
EPI_ISL_403936	hCoV-19/Guangdong/20SF028/2020	2020-01-17	Asia / China / Guangdong / Zhuhai		2020-01-22
EPI_ISL_403937	hCoV-19/Guangdong/20SF040/2020	2020-01-18	Asia / China / Guangdong / Zhuhai		2020-01-22
EPI_ISL_403962	hCoV-19/Thailand/61/2020	2020-01-08	Asia / Thailand / Nonthaburi	Traveled from Wuhan, China	2020-01-17
EPI_ISL_403963	hCoV-19/Thailand/74/2020	2020-01-13	Asia / Thailand / Nonthaburi	Traveled from Wuhan, China	2020-01-17
EPI_ISL_404227	hCoV-19/Zhejiang/WZ-01/2020	2020-01-16	Asia / China / Zhejiang	Traveled from Wuhan, China	2020-01-21
EPI_ISL_404228	hCoV-19/Zhejiang/WZ-02/2020	2020-01-17	Asia / China / Zhejiang	Traveled from Wuhan, China	2020-01-21
EPI_ISL_404253	hCoV-19/USA/IL1/2020	2020-01-21	North America / USA / Illinois / Chicago		2020-01-25
EPI_ISL_404895	hCoV-19/USA/WA1/2020	2020-01-19	North America / USA / Washington / Snohomish County		2020-01-24
EPI_ISL_405839	hCoV-19/Shenzhen/HKU-SZ-005/2020	2020-01-11	Asia / China / Guangdong / Shenzhen		2020-01-24
EPI_ISL_406030	hCoV-19/Guangdong/HKU-SZ-002/2020	2020-01-10	Asia / China / Guangdong / Shenzhen		2020-01-24
EPI_ISL_406031	hCoV-19/Taiwan/2/2020	2020-01-23	Asia / Taiwan / Kaohsiung	Kaohsiung City	2020-01-27
EPI_ISL_406034	hCoV-19/USA/CA-CDC-1/2020	2020-01-23	North America / USA / California / Los Angeles County		2020-01-27
EPI_ISL_406036	hCoV-19/USA/CA2/2020	2020-01-22	North America / USA / California / Orange County		2020-01-27
EPI_ISL_406223	hCoV-19/USA/AZ1/2020	2020-01-22	North America / USA / Arizona / Phoenix County		2020-01-28
EPI_ISL_406531	hCoV-19/Guangdong/20SF174/2020	2020-01-22	Asia / China / Guangdong / Zhuhai		2020-01-29
EPI_ISL_406533	hCoV-19/Guangzhou/20SF206/2020	2020-01-22	Asia / China / Guangdong / Guangzhou		2020-01-29
EPI_ISL_406534	hCoV-19/Foshan/20SF207/2020	2020-01-22	Asia / China / Guangdong / Foshan		2020-01-29
EPI_ISL_406535	hCoV-19/Foshan/20SF210/2020	2020-01-22	Asia / China / Guangdong / Foshan		2020-01-29
EPI_ISL_406536	hCoV-19/Foshan/20SF211/2020	2020-01-22	Asia / China / Guangdong / Foshan		2020-01-29
EPI_ISL_406538	hCoV-19/Guangdong/20SF201/2020	2020-01-23	Asia / China / Guangdong		2020-01-29
EPI_ISL_406592	hCoV-19/Shenzhen/SZTH-001/2020	2020-01-13	Asia / China / Guangdong / Shenzhen		2020-01-29
EPI_ISL_406593	hCoV-19/Shenzhen/SZTH-002/2020	2020-01-13	Asia / China / Guangdong / Shenzhen		2020-01-29
EPI_ISL_406594	hCoV-19/Shenzhen/SZTH-003/2020	2020-01-16	Asia / China / Guangdong / Shenzhen		2020-01-29
EPI_ISL_406595	hCoV-19/Shenzhen/SZTH-004/2020	2020-01-16	Asia / China / Guangdong / Shenzhen		2020-01-29
EPI_ISL_406596	hCoV-19/France/IDF-0372/2020	2020-01-23	Europe / France / √éle-de-France / Paris		2020-01-29
EPI_ISL_406597	hCoV-19/France/IDF-0373/2020	2020-01-23	Europe / France / √éle-de-France / Paris	Traveled from Wuhan, China	2020-01-29
EPI_ISL_406716	hCoV-19/Wuhan/WHU01/2020	2020-01-02	Asia / China / Hubei / Wuhan		2020-01-23
EPI_ISL_406717	hCoV-19/Wuhan/WHU02/2020	2020-01-02	Asia / China / Hubei / Wuhan		2020-01-23
EPI_ISL_406798	hCoV-19/Wuhan/WH01/2019	2019-12-26	Asia / China / Hubei / Wuhan		2020-01-30
EPI_ISL_406800	hCoV-19/Wuhan/WH03/2020	2020-01-01	Asia / China / Hubei / Wuhan		2020-01-30
EPI_ISL_406801	hCoV-19/Wuhan/WH04/2020	2020-01-05	Asia / China / Hubei / Wuhan		2020-01-30
EPI_ISL_406844	hCoV-19/Australia/VIC01/2020	2020-01-25	Oceania / Australia / Victoria / Clayton		2020-01-31
EPI_ISL_406862	hCoV-19/Germany/BY-ChVir-929/2020	2020-01-28	Europe / Germany / Bavaria / Munich		2020-01-31
EPI_ISL_406970	hCoV-19/Hangzhou/HZ-1/2020	2020-01-20	Asia / China / Zhejiang / Hangzhou		2020-02-03
EPI_ISL_406973	hCoV-19/Singapore/1/2020	2020-01-23	Asia / Singapore		2020-02-03
EPI_ISL_407071	hCoV-19/England/01/2020	2020-01-29	Europe / United Kingdom / England		2020-02-03
EPI_ISL_407073	hCoV-19/England/02/2020	2020-01-29	Europe / United Kingdom / England		2020-02-03
EPI_ISL_407079	hCoV-19/Finland/1/2020	2020-01-29	Europe / Finland / Lapland	Lapland Hospital District	2020-02-03
EPI_ISL_407084	hCoV-19/Japan/AI-I-004/2020	2020-01-25	Asia / Japan / Aichi		2020-02-04
EPI_ISL_407193	hCoV-19/South Korea/KCDC03/2020	2020-01-25	Asia / South Korea / Gyeonggi-do		2020-02-04
EPI_ISL_407214	hCoV-19/USA/WA1-A12/2020	2020-01-25	North America / USA / Washington		2020-02-04
EPI_ISL_407215	hCoV-19/USA/WA1-F6/2020	2020-01-25	North America / USA / Washington		2020-02-04
EPI_ISL_407313	hCoV-19/Hangzhou/HZCDC0001/2020	2020-01-19	Asia / China / Zhejiang / Hangzhou	Traveled from Wuhan, China	2020-02-05
EPI_ISL_407893	hCoV-19/Australia/NSW01/2020	2020-01-24	Oceania / Australia / New South Wales / Sydney		2020-02-06
EPI_ISL_407894	hCoV-19/Australia/QLD01/2020	2020-01-28	Oceania / Australia / Queensland / Gold Coast		2020-02-06
EPI_ISL_407896	hCoV-19/Australia/QLD02/2020	2020-01-30	Oceania / Australia / Queensland / Gold Coast		2020-02-06
EPI_ISL_407976	hCoV-19/Belgium/GHB-03021/2020	2020-02-03	Europe / Belgium / Leuven	Patient probably infected in Wuhan. Found positive the day of return to Belgium	2020-02-07
EPI_ISL_407987	hCoV-19/Singapore/2/2020	2020-01-25	Asia / Singapore		2020-02-07
EPI_ISL_407988	hCoV-19/Singapore/3/2020	2020-02-01	Asia / Singapore		2020-02-07
EPI_ISL_408008	hCoV-19/USA/CA-CDC-3/2020	2020-01-29	North America / USA / California		2020-02-07
EPI_ISL_408009	hCoV-19/USA/CA-CDC-4/2020	2020-01-29	North America / USA / California		2020-02-07
EPI_ISL_408010	hCoV-19/USA/CA-CDC-5/2020	2020-01-29	North America / USA / California		2020-02-07
EPI_ISL_408430	hCoV-19/France/IDF-0515/2020	2020-01-29	Europe / France / √éle-de-France / Paris		2020-02-08
EPI_ISL_408431	hCoV-19/France/IDF-0626/2020	2020-01-29	Europe / France / √éle-de-France / Paris		2020-02-08
EPI_ISL_408478	hCoV-19/Chongqing/YC01/2020	2020-01-21	Asia / China / Chongqinq / Yongchuan		2020-02-09
EPI_ISL_408479	hCoV-19/Chongqing/ZX01/2020	2020-01-23	Asia / China / Chongqing / Zhongxian		2020-02-09
EPI_ISL_408480	hCoV-19/Yunnan/IVDC-YN-003/2020	2020-01-17	Asia / China / Yunnan / Kunming		2020-02-09
EPI_ISL_408481	hCoV-19/Chongqing/IVDC-CQ-001/2020	2020-01-18	Asia / China / Chongqing		2020-02-09
EPI_ISL_408482	hCoV-19/Shandong/IVDC-SD-001/2020	2020-01-19	Asia / China / Shandong / Qingdao		2020-02-09
EPI_ISL_408483	hCoV-19/Shanghai/IVDC-SH-001/2020	2020-01-20	Asia / China / Shanghai		2020-02-09
EPI_ISL_408484	hCoV-19/Sichuan/IVDC-SC-001/2020	2020-01-15	Asia / China / Sichuan / Chengdu		2020-02-09
EPI_ISL_408485	hCoV-19/Beijing/IVDC-BJ-005/2020	2020-01-18	Asia / China / Beijing		2020-02-09
EPI_ISL_408486	hCoV-19/Jiangxi/IVDC-JX-002/2020	2020-01-11	Asia / China / Jiangxi / Pingxiang		2020-02-09
EPI_ISL_408488	hCoV-19/Jiangsu/IVDC-JS-001/2020	2020-01-19	Asia / China / Jiangsu / Huaian		2020-02-09
EPI_ISL_408489	hCoV-19/Taiwan/NTU01/2020	2020-01-31	Asia / Taiwan / Taipei	Traveled from Wuhan, China	2020-02-09
EPI_ISL_408665	hCoV-19/Japan/TY-WK-012/2020	2020-01-29	Asia / Japan / Tokyo		2020-02-10
EPI_ISL_408666	hCoV-19/Japan/TY-WK-501/2020	2020-01-31	Asia / Japan / Tokyo		2020-02-10
EPI_ISL_408667	hCoV-19/Japan/TY-WK-521/2020	2020-01-31	Asia / Japan / Tokyo		2020-02-10
EPI_ISL_408668	hCoV-19/Vietnam/VR03-38142/2020	2020-01-24	Asia / Vietnam / Thanh Hoa		2020-02-10
EPI_ISL_408669	hCoV-19/Japan/KY-V-029/2020	2020-01-29	Asia / Japan / Kyoto		2020-02-10
EPI_ISL_408670	hCoV-19/USA/WI1/2020	2020-01-31	North America / USA / Wisconsin		2020-02-10
EPI_ISL_408976	hCoV-19/Australia/NSW02/2020	2020-01-22	Oceania / Australia / New South Wales / Sydney		2020-02-11
EPI_ISL_408977	hCoV-19/Australia/NSW03/2020	2020-01-25	Oceania / Australia / New South Wales / Sydney		2020-02-11
EPI_ISL_409067	hCoV-19/USA/MA1/2020	2020-01-29	North America / USA / Massachusetts		2020-02-10
EPI_ISL_410044	hCoV-19/USA/CA-CDC-6/2020	2020-01-27	North America / USA / California		2020-02-11
EPI_ISL_410045	hCoV-19/USA/IL2/2020	2020-01-28	North America / USA / Illinois		2020-02-11
EPI_ISL_410218	hCoV-19/Taiwan/NTU02/2020	2020-02-05	Asia / Taiwan / Taipei	Taiwanese part-time worker in Wuhan, China	2020-02-13
EPI_ISL_410301	hCoV-19/Nepal/61/2020	2020-01-13	Asia / Nepal / Kathmandu	National Influenza Centre, NPHL, Kathmandu, Nepal	2020-02-14
EPI_ISL_410486	hCoV-19/France/ARA-739/2020	2020-02-08	Europe / France / Auvergne-Rh√¥ne-Alpes / Contamines		2020-02-14
EPI_ISL_410531	hCoV-19/Japan/NA-20-05-1/2020	2020-01-25	Asia / Japan / Nara		2020-02-17
EPI_ISL_410532	hCoV-19/Japan/OS-20-07-1/2020	2020-01-23	Asia / Japan / Osaka		2020-02-17
EPI_ISL_410535	hCoV-19/Singapore/4/2020	2020-02-03	Asia / Singapore		2020-02-17
EPI_ISL_410536	hCoV-19/Singapore/5/2020	2020-02-06	Asia / Singapore		2020-02-17
EPI_ISL_410537	hCoV-19/Singapore/6/2020	2020-02-09	Asia / Singapore		2020-02-17
EPI_ISL_410545	hCoV-19/Italy/LAZ-INMI1-isl/2020	2020-01-29	Europe / Italy / Lazio / Rome	Traveled from Hubei Province	2020-02-17
EPI_ISL_410546	hCoV-19/Italy/LAZ-INMI1-cs/2020	2020-01-31	Europe / Italy / Lazio / Rome	Traveled from Hubei Province	2020-02-17
EPI_ISL_410713	hCoV-19/Singapore/7/2020	2020-01-27	Asia / Singapore		2020-02-18
EPI_ISL_410714	hCoV-19/Singapore/8/2020	2020-02-03	Asia / Singapore		2020-02-18
EPI_ISL_410715	hCoV-19/Singapore/9/2020	2020-02-04	Asia / Singapore		2020-02-18
EPI_ISL_410716	hCoV-19/Singapore/10/2020	2020-02-04	Asia / Singapore		2020-02-18
EPI_ISL_410717	hCoV-19/Australia/QLD03/2020	2020-02-05	Oceania / Australia / Queensland / Gold Coast		2020-02-18
EPI_ISL_410718	hCoV-19/Australia/QLD04/2020	2020-02-05	Oceania / Australia / Queensland / Gold Coast		2020-02-18
EPI_ISL_410719	hCoV-19/Singapore/11/2020	2020-02-02	Asia / Singapore		2020-02-18
EPI_ISL_410720	hCoV-19/France/IDF-0372-isl/2020	2020-01-23	Europe / France / √éle-de-France / Paris		2020-02-18
EPI_ISL_410984	hCoV-19/France/IDF-0515-isl/2020	2020-01-29	Europe / France / √éle-de-France / Paris		2020-02-18
EPI_ISL_411060	hCoV-19/Fujian/8/2020	2020-01-21	Asia / China / Fujian		2020-02-19
EPI_ISL_411066	hCoV-19/Fujian/13/2020	2020-01-22	Asia / China / Fujian		2020-02-19
EPI_ISL_411218	hCoV-19/France/IDF-0571/2020	2020-02-02	Europe / France / √éle-de-France / Paris	related to EPI_ISL_408430	2020-02-19
EPI_ISL_411219	hCoV-19/France/IDF-0386-islP1/2020	2020-01-28	Europe / France / √éle-de-France / Paris	related to EPI_ISL_406596	2020-02-19
EPI_ISL_411220	hCoV-19/France/IDF-0386-islP3/2020	2020-01-28	Europe / France / √éle-de-France / Paris	related to EPI_ISL_406596	2020-02-19
EPI_ISL_411902	hCoV-19/Cambodia/0012/2020	2020-01-27	Asia / Cambodia / Sihanoukville		2020-02-21
EPI_ISL_411915	hCoV-19/Taiwan/CGMH-CGU-01/2020	2020-01-25	Asia / Taiwan / Taoyuan		2020-02-21
EPI_ISL_411926	hCoV-19/Taiwan/3/2020	2020-01-24	Asia / Taiwan / Taipei		2020-02-21
EPI_ISL_411927	hCoV-19/Taiwan/4/2020	2020-01-28	Asia / Taiwan / Taipei		2020-02-21
EPI_ISL_411929	hCoV-19/South Korea/SNU01/2020	2020-01	Asia / South Korea	Traveled from Wuhan, China	2020-02-11
EPI_ISL_411950	hCoV-19/Jiangsu/JS01/2020	2020-01-23	Asia / China / Jiangsu		2020-02-22
EPI_ISL_411951	hCoV-19/Sweden/01/2020	2020-02-07	Europe / Sweden		2020-02-20
EPI_ISL_411952	hCoV-19/Jiangsu/JS02/2020	2020-01-24	Asia / China / Jiangsu		2020-02-22
EPI_ISL_411953	hCoV-19/Jiangsu/JS03/2020	2020-01-24	Asia / China / Jiangsu		2020-02-22
EPI_ISL_411954	hCoV-19/USA/CA-CDC-7/2020	2020-02-06	North America / USA / California		2020-02-22
EPI_ISL_411955	hCoV-19/USA/CA-CDC-8/2020	2020-02-10	North America / USA / California		2020-02-22
EPI_ISL_411956	hCoV-19/USA/TX1/2020	2020-02-11	North America / USA / Texas		2020-02-22
EPI_ISL_411957	hCoV-19/Beijing/WH-09/2020	2020-01-08	Asia / China		2020-02-21
EPI_ISL_412026	hCoV-19/Anhui/2/2020	2020-02-23	Asia / China / Anhui / Hefei		2020-02-24
EPI_ISL_412028	hCoV-19/Hong Kong/VM20001061-2/2020	2020-01-22	Asia / Hong Kong		2020-02-24
EPI_ISL_412029	hCoV-19/Hong Kong/VB20024950-2/2020	2020-01-30	Asia / Hong Kong		2020-02-24
EPI_ISL_412030	hCoV-19/Hong Kong/VB20026565-2/2020	2020-02-01	Asia / Hong Kong		2020-02-24
EPI_ISL_412116	hCoV-19/England/09c/2020	2020-02-09	Europe / United Kingdom / England		2020-02-24
EPI_ISL_412459	hCoV-19/Jingzhou/HBCDC-HB-01/2020	2020-01-08	Asia / China / Hubei / Jingzhou	Patient infected in Wuhan, South China seafood market related	2020-02-26
EPI_ISL_412862	hCoV-19/USA/CA-CDC-9/2020	2020-02-23	North America / USA / California / Solano County		2020-02-27
EPI_ISL_412869	hCoV-19/South Korea/KCDC05/2020	2020-01-30	Asia / South Korea / Seoul		2020-02-28
EPI_ISL_412870	hCoV-19/South Korea/KCDC06/2020	2020-01-30	Asia / South Korea / Seoul		2020-02-28
EPI_ISL_412871	hCoV-19/South Korea/KCDC07/2020	2020-01-31	Asia / South Korea / Seoul		2020-02-28
EPI_ISL_412872	hCoV-19/South Korea/KCDC12/2020	2020-02-01	Asia / South Korea / Gyeonggi-do		2020-02-28
EPI_ISL_412873	hCoV-19/South Korea/KCDC24/2020	2020-02-06	Asia / South Korea / Chungcheongnam-do		2020-02-28
EPI_ISL_412898	hCoV-19/Wuhan/HBCDC-HB-02/2019	2019-12-30	Asia / China / Hubei / Wuhan	Traveled from Wuhan, China	2020-02-28
EPI_ISL_412899	hCoV-19/Wuhan/HBCDC-HB-03/2019	2019-12-30	Asia / China / Hubei / Wuhan	Traveled from Wuhan, China	2020-02-28
EPI_ISL_412900	hCoV-19/Wuhan/HBCDC-HB-04/2019	2019-12-30	Asia / China / Hubei / Wuhan	Traveled from Wuhan, China	2020-02-28
EPI_ISL_412912	hCoV-19/Germany/BW-ChVir-1577/2020	2020-02-25	Europe / Germany / Baden-W√ºrttemberg		2020-02-28
EPI_ISL_412964	hCoV-19/Brazil/SP-01/2020	2020-02-25	South America / Brazil / S√£o Paulo / S√£o Paulo	Patient traveling to Italy in the Lombardy region between 9-21 February 2020	2020-02-28
EPI_ISL_412965	hCoV-19/Canada/BC_37_0-2/2020	2020-02-16	North America / Canada / British Columbia		2020-02-29
EPI_ISL_412966	hCoV-19/Guangzhou/IQTC01/2020	2020-02-05	Asia / China / Guangdong / Guangzhou		2020-02-27
EPI_ISL_412967	hCoV-19/Guangzhou/IQTC02/2020	2020-01-29	Asia / China / Guangzhou		2020-02-28
EPI_ISL_412968	hCoV-19/Japan/Hu_DP_Kng_19-020/2020	2020-02-10	Asia / Japan		2020-02-26
EPI_ISL_412969	hCoV-19/Japan/Hu_DP_Kng_19-027/2020	2020-02-10	Asia / Japan		2020-02-26
EPI_ISL_412970	hCoV-19/USA/WA2/2020	2020-02-24	North America / USA / Washington / Snohomish County		2020-03-01
EPI_ISL_412972	hCoV-19/Mexico/CMX-InDRE-01/2020	2020-02-27	North America / Mexico / Mexico City	Traveled from Bergamo, Italy (Feb 16-22)	2020-03-01
EPI_ISL_412973	hCoV-19/Italy/LOM-ASST-CDG1/2020	2020-02-20	Europe / Italy / Lombardy		2020-03-01
EPI_ISL_412974	hCoV-19/Italy/LAZ-INMI-SPL1/2020	2020-01-29	Europe / Italy / Lazio / Rome		2020-03-01
EPI_ISL_412975	hCoV-19/Australia/NSW05/2020	2020-02-28	Oceania / Australia / New South Wales / Sydney	Traveled from Iran	2020-03-02
EPI_ISL_412978	hCoV-19/Wuhan/HBCDC-HB-02/2020	2020-01-17	Asia / China / Hubei / Wuhan		2020-03-02
EPI_ISL_412979	hCoV-19/Wuhan/HBCDC-HB-03/2020	2020-01-18	Asia / China / Hubei / Wuhan		2020-03-02
EPI_ISL_412980	hCoV-19/Wuhan/HBCDC-HB-04/2020	2020-01-18	Asia / China / Hubei / Wuhan		2020-03-02
EPI_ISL_412981	hCoV-19/Wuhan/HBCDC-HB-05/2020	2020-01-18	Asia / China / Hubei / Wuhan		2020-03-02
EPI_ISL_412982	hCoV-19/Wuhan/HBCDC-HB-06/2020	2020-02-07	Asia / China / Hubei / Wuhan		2020-03-02
EPI_ISL_412983	hCoV-19/Tianmen/HBCDC-HB-07/2020	2020-02-08	Asia / China / Hubei / Tianmen		2020-03-02
EPI_ISL_413014	hCoV-19/Canada/ON-PHL-2445/2020	2020-01	North America / Canada / Ontario	Travel history to Wuhan, China	2020-03-02
EPI_ISL_413015	hCoV-19/Canada/ON_VIDO-01/2020	2020-01-23	North America / Canada / Ontario	Traveled from Wuhan, China	2020-03-02
EPI_ISL_413016	hCoV-19/Brazil/SP-02/2020	2020-02-28	South America / Brazil / S√£o Paulo / S√£o Paulo	Traveled from Italy and passed through Milan	2020-03-02
EPI_ISL_413017	hCoV-19/South Korea/KUMC01/2020	2020-02-06	Asia / South Korea		2020-03-03
EPI_ISL_413018	hCoV-19/South Korea/KUMC02/2020	2020-02-06	Asia / South Korea		2020-03-03
EPI_ISL_413019	hCoV-19/Switzerland/ZH-UZH-1000477102/2020	2020-02-26	Europe / Switzerland / Zurich		2020-03-03
EPI_ISL_413020	hCoV-19/Switzerland/ZH-UZH-1000477377/2020	2020-02-27	Europe / Switzerland / Zurich		2020-03-03
EPI_ISL_413021	hCoV-19/Switzerland/ZH-UZH-1000477757/2020	2020-02-29	Europe / Switzerland / Zurich		2020-03-03
EPI_ISL_413022	hCoV-19/Switzerland/ZH-UZH-1000477796/2020	2020-02-29	Europe / Switzerland / Zurich		2020-03-03
EPI_ISL_413023	hCoV-19/Switzerland/ZH-UZH-1000477797/2020	2020-02-29	Europe / Switzerland / Zurich		2020-03-03
EPI_ISL_413024	hCoV-19/Switzerland/ZH-UZH-1000477806/2020	2020-02-29	Europe / Switzerland / Zurich		2020-03-03
EPI_ISL_413025	hCoV-19/USA/WA3-UW1/2020	2020-02-27	North America / USA / Washington		2020-03-03
EPI_ISL_413213	hCoV-19/Australia/NSW06/2020	2020-02-29	Oceania / Australia / New South Wales / Sydney	Traveled from Iran	2020-03-04
EPI_ISL_413214	hCoV-19/Australia/NSW07/2020	2020-02-29	Oceania / Australia / New South Wales / Sydney		2020-03-04
EPI_ISL_413221	hCoV-19/Scotland/CVR01/2020	2020-02-28	Europe / United Kingdom / Scotland		2020-03-04
EPI_ISL_413455	hCoV-19/USA/WA4-UW2/2020	2020-02-28	North America / USA / Washington		2020-03-04
EPI_ISL_413456	hCoV-19/USA/WA-S2/2020	2020-02-21	North America / USA / Washington / King County		2020-03-05
EPI_ISL_413457	hCoV-19/USA/WA6-UW3/2020	2020-02-29	North America / USA / Washington		2020-03-05
EPI_ISL_413458	hCoV-19/USA/WA7-UW4/2020	2020-03-01	North America / USA / Washington		2020-03-05
EPI_ISL_413459	hCoV-19/Japan/TK-20-31-3/2020	2020-02-20	Asia / Japan / Tokyo	Diamond Princess cruise ship	2020-03-05
EPI_ISL_413485	hCoV-19/Anhui/SZ005/2020	2020-01-24	Asia / China / Anhui / Suzhou		2020-03-05
EPI_ISL_413486	hCoV-19/USA/WA8-UW5/2020	2020-03-01	North America / USA / Washington		2020-03-05
EPI_ISL_413487	hCoV-19/USA/WA9-UW6/2020	2020-03-01	North America / USA / Washington		2020-03-05
EPI_ISL_413488	hCoV-19/Germany/NW-HHU-01/2020	2020-02-28	Europe / Germany / North Rhine-Westphalia / Heinsberg District		2020-03-05
EPI_ISL_413489	hCoV-19/Italy/LOM-UniSR-1/2020	2020-03-03	Europe / Italy / Lombardy / Milan		2020-03-05
EPI_ISL_413490	hCoV-19/New Zealand/20VR0174/2020	2020-02-27	Oceania / New Zealand / Auckland		2020-03-05
EPI_ISL_413513	hCoV-19/South Korea/KUMC03/2020	2020-02-27	Asia / South Korea		2020-03-06
EPI_ISL_413514	hCoV-19/South Korea/KUMC04/2020	2020-02-27	Asia / South Korea		2020-03-06
EPI_ISL_413515	hCoV-19/South Korea/KUMC05/2020	2020-02-27	Asia / South Korea		2020-03-06
EPI_ISL_413516	hCoV-19/South Korea/KUMC06/2020	2020-02-27	Asia / South Korea		2020-03-06
EPI_ISL_413518	hCoV-19/Beijing/105/2020	2020-01-26	Asia / China / Beijing		2020-03-02
EPI_ISL_413519	hCoV-19/Beijing/231/2020	2020-01-28	Asia / China / Beijing		2020-03-02
EPI_ISL_413520	hCoV-19/Beijing/233/2020	2020-01-28	Asia / China / Beijing		2020-03-02
EPI_ISL_413521	hCoV-19/Beijing/235/2020	2020-01-28	Asia / China / Beijing		2020-03-02
EPI_ISL_413522	hCoV-19/India/MH-1-27/2020	2020-01-27	Asia / India / Maharashtra	Travel history to Wuhan, China	2020-03-06
EPI_ISL_413523	hCoV-19/India/MH-1-31/2020	2020-01-31	Asia / India / Maharashtra	Travel history to China	2020-03-06
EPI_ISL_413555	hCoV-19/Wales/PHW1/2020	2020-02-27	Europe / United Kingdom / Wales		2020-03-07
EPI_ISL_413556	hCoV-19/Wales/PHW2/2020	2020-03-04	Europe / United Kingdom / Wales		2020-03-07
EPI_ISL_413557	hCoV-19/USA/CA-CDPH-UC1/2020	2020-02-28	North America / USA / California / Sonoma County	Grand Princess 1st Cruise	2020-03-07
EPI_ISL_413558	hCoV-19/USA/CA-CDPH-UC2/2020	2020-02-27	North America / USA / California / Solano County		2020-03-07
EPI_ISL_413559	hCoV-19/USA/CA-CDPH-UC3/2020	2020-02-27	North America / USA / California / Solano County		2020-03-07
EPI_ISL_413560	hCoV-19/USA/WA-S3/2020	2020-02-28	North America / USA / Washington		2020-03-07
EPI_ISL_413561	hCoV-19/USA/CA-CDPH-UC4/2020	2020-02-27	North America / USA / California / Solano County		2020-03-07
EPI_ISL_413562	hCoV-19/USA/WA11-UW7/2020	2020-03-02	North America / USA / Washington		2020-03-07
EPI_ISL_413563	hCoV-19/USA/WA12-UW8/2020	2020-03-03	North America / USA / Washington		2020-03-07
EPI_ISL_413564	hCoV-19/Netherlands/Andel_1365066/2020	2020-03-01	Europe / Netherlands / Noord-Brabant / Andel		2020-03-07
EPI_ISL_413566	hCoV-19/Netherlands/Blaricum_1364780/2020	2020-03-02	Europe / Netherlands / Noord-Holland / Blaricum		2020-03-07
EPI_ISL_413568	hCoV-19/Netherlands/Dalen_1363624/2020	2020-03-01	Europe / Netherlands / Drenthe / Dalen		2020-03-07
EPI_ISL_413571	hCoV-19/Netherlands/Eindhoven_1363782/2020	2020-03-02	Europe / Netherlands / Noord-Brabant / Eindhoven		2020-03-07
EPI_ISL_413572	hCoV-19/Netherlands/Haarlem_1363688/2020	2020-03-01	Europe / Netherlands / Noord-Holland / Haarlem		2020-03-07
EPI_ISL_413573	hCoV-19/Netherlands/Hardinxveld_Giessendam_1364806/2020	2020-03-02	Europe / Netherlands / Zuid-Holland / Hardinxveld-Giessendam		2020-03-07
EPI_ISL_413574	hCoV-19/Netherlands/Helmond_1363548/2020	2020-02-29	Europe / Netherlands / Noord-Brabant / Helmond		2020-03-07
EPI_ISL_413577	hCoV-19/Netherlands/Naarden_1364774/2020	2020-03-02	Europe / Netherlands / Noord-Holland / Naarden		2020-03-07
EPI_ISL_413579	hCoV-19/Netherlands/Nootdorp_1364222/2020	2020-03-03	Europe / Netherlands / Zuid-Holland / Nootdorp		2020-03-07
EPI_ISL_413580	hCoV-19/Netherlands/Oisterwijk_1364072/2020	2020-03-02	Europe / Netherlands / Noord-Brabant / Oisterwijk		2020-03-07
EPI_ISL_413582	hCoV-19/Netherlands/Rotterdam_1363790/2020	2020-03-01	Europe / Netherlands / Zuid-Holland / Rotterdam		2020-03-07
EPI_ISL_413583	hCoV-19/Netherlands/Rotterdam_1364040/2020	2020-03-02	Europe / Netherlands / Zuid-Holland / Rotterdam		2020-03-07
EPI_ISL_413584	hCoV-19/Netherlands/Rotterdam_1364740/2020	2020-03-03	Europe / Netherlands / Zuid-Holland / Rotterdam		2020-03-07
EPI_ISL_413587	hCoV-19/Netherlands/Tilburg_1364286/2020	2020-03-03	Europe / Netherlands / Noord-Brabant / Tilburg		2020-03-07
EPI_ISL_413588	hCoV-19/Netherlands/Utrecht_1363564/2020	2020-03-01	Europe / Netherlands / Utrecht		2020-03-07
EPI_ISL_413589	hCoV-19/Netherlands/Utrecht_1363628/2020	2020-03-01	Europe / Netherlands / Utrecht		2020-03-07
EPI_ISL_413590	hCoV-19/Netherlands/Utrecht_1364066/2020	2020-03-02	Europe / Netherlands / Utrecht		2020-03-07
EPI_ISL_413591	hCoV-19/Netherlands/Zeewolde_1365080/2020	2020-03-02	Europe / Netherlands / Flevoland / Zeewolde		2020-03-07
EPI_ISL_413592	hCoV-19/Taiwan/NTU03/2020	2020-03-02	Asia / Taiwan / Taipei	Patient travelling to Dubai (1/29/2020-2/10/2020) and Egypt (2/11/2020-2/21/2020)	2020-03-07
EPI_ISL_413593	hCoV-19/Luxembourg/Lux1/2020	2020-02-29	Europe / Luxembourg		2020-03-07
EPI_ISL_413594	hCoV-19/Australia/NSW08/2020	2020-02-28	Oceania / Australia / New South Wales / Sydney		2020-03-08
EPI_ISL_413595	hCoV-19/Australia/NSW09/2020	2020-02-28	Oceania / Australia / New South Wales / Sydney		2020-03-08
EPI_ISL_413596	hCoV-19/Australia/NSW10/2020	2020-02-28	Oceania / Australia / New South Wales / Sydney		2020-03-08
EPI_ISL_413597	hCoV-19/Australia/NSW11/2020	2020-03-02	Oceania / Australia / New South Wales / Sydney		2020-03-08
EPI_ISL_413598	hCoV-19/Australia/NSW12/2020	2020-03-04	Oceania / Australia / New South Wales / Sydney		2020-03-08
EPI_ISL_413599	hCoV-19/Australia/NSW13/2020	2020-03-04	Oceania / Australia / New South Wales / Sydney		2020-03-08
EPI_ISL_413600	hCoV-19/Australia/NSW14/2020	2020-03-03	Oceania / Australia / New South Wales / Sydney		2020-03-08
EPI_ISL_413601	hCoV-19/USA/WA13-UW9/2020	2020-03-02	North America / USA / Washington		2020-03-08
EPI_ISL_413602	hCoV-19/Finland/FIN03032020A/2020	2020-03-03	Europe / Finland / Helsinki		2020-03-08
EPI_ISL_413603	hCoV-19/Finland/FIN03032020B/2020	2020-03-03	Europe / Finland / Helsinki		2020-03-08
EPI_ISL_413604	hCoV-19/Finland/FIN03032020C/2020	2020-03-03	Europe / Finland / Helsinki	ex Italy	2020-03-08
EPI_ISL_413606	hCoV-19/USA/CruiseA-1/2020	2020-02-17	North America / USA		2020-03-08
EPI_ISL_413607	hCoV-19/USA/CruiseA-2/2020	2020-02-18	North America / USA		2020-03-08
EPI_ISL_413608	hCoV-19/USA/CruiseA-3/2020	2020-02-18	North America / USA		2020-03-08
EPI_ISL_413609	hCoV-19/USA/CruiseA-4/2020	2020-02-21	North America / USA		2020-03-08
EPI_ISL_413610	hCoV-19/USA/CruiseA-5/2020	2020-02-21	North America / USA		2020-03-08
EPI_ISL_413611	hCoV-19/USA/CruiseA-6/2020	2020-02-21	North America / USA		2020-03-08
EPI_ISL_413612	hCoV-19/USA/CruiseA-7/2020	2020-02-17	North America / USA		2020-03-08
EPI_ISL_413613	hCoV-19/USA/CruiseA-8/2020	2020-02-17	North America / USA		2020-03-08
EPI_ISL_413614	hCoV-19/USA/CruiseA-9/2020	2020-02-17	North America / USA		2020-03-08
EPI_ISL_413615	hCoV-19/USA/CruiseA-10/2020	2020-02-17	North America / USA		2020-03-08
EPI_ISL_413616	hCoV-19/USA/CruiseA-11/2020	2020-02-17	North America / USA		2020-03-08
EPI_ISL_413617	hCoV-19/USA/CruiseA-12/2020	2020-02-20	North America / USA		2020-03-08
EPI_ISL_413618	hCoV-19/USA/CruiseA-13/2020	2020-02-20	North America / USA		2020-03-08
EPI_ISL_413619	hCoV-19/USA/CruiseA-14/2020	2020-02-25	North America / USA		2020-03-08
EPI_ISL_413620	hCoV-19/USA/CruiseA-15/2020	2020-02-18	North America / USA		2020-03-08
EPI_ISL_413621	hCoV-19/USA/CruiseA-16/2020	2020-02-18	North America / USA		2020-03-08
EPI_ISL_413622	hCoV-19/USA/CruiseA-17/2020	2020-02-24	North America / USA		2020-03-08
EPI_ISL_413623	hCoV-19/USA/CruiseA-18/2020	2020-02-24	North America / USA		2020-03-08
EPI_ISL_413647	hCoV-19/Portugal/CV62/2020	2020-03-01	Europe / Portugal		2020-03-09
EPI_ISL_413648	hCoV-19/Portugal/CV63/2020	2020-03-01	Europe / Portugal		2020-03-09
EPI_ISL_413649	hCoV-19/USA/WA14-UW10/2020	2020-03-05	North America / USA / Washington		2020-03-09
EPI_ISL_413650	hCoV-19/USA/WA15-UW11/2020	2020-03-05	North America / USA / Washington		2020-03-09
EPI_ISL_413651	hCoV-19/USA/WA16-UW12/2020	2020-03-05	North America / USA / Washington		2020-03-09
EPI_ISL_413652	hCoV-19/USA/WA17-UW13/2020	2020-03-05	North America / USA / Washington		2020-03-09
EPI_ISL_413653	hCoV-19/USA/WA18-UW14/2020	2020-03-05	North America / USA / Washington		2020-03-09
EPI_ISL_413691	hCoV-19/Weifang/WF0001/2020	2020-01	Asia / China / Weifang		2020-03-09
EPI_ISL_413692	hCoV-19/Weifang/WF0002/2020	2020-01	Asia / China / Weifang		2020-03-09
EPI_ISL_413693	hCoV-19/Weifang/WF0003/2020	2020-01	Asia / China / Weifang		2020-03-09
EPI_ISL_413694	hCoV-19/Weifang/WF0004/2020	2020-01	Asia / China / Weifang		2020-03-09
EPI_ISL_413697	hCoV-19/Weifang/WF0012/2020	2020-02	Asia / China / Weifang		2020-03-09
EPI_ISL_413711	hCoV-19/Weifang/WF0014/2020	2020-02	Asia / China / Weifang		2020-03-09
EPI_ISL_413729	hCoV-19/Weifang/WF0015/2020	2020-02	Asia / China / Weifang		2020-03-09
EPI_ISL_413746	hCoV-19/Weifang/WF0016/2020	2020-02	Asia / China / Weifang		2020-03-09
EPI_ISL_413748	hCoV-19/Weifang/WF0018/2020	2020-02	Asia / China / Weifang		2020-03-09
EPI_ISL_413749	hCoV-19/Weifang/WF0019/2020	2020-02	Asia / China / Weifang		2020-03-09
EPI_ISL_413750	hCoV-19/Weifang/WF0020/2020	2020-02	Asia / China / Weifang		2020-03-09
EPI_ISL_413751	hCoV-19/Weifang/WF0021/2020	2020-02	Asia / China / Weifang		2020-03-09
EPI_ISL_413752	hCoV-19/China/WF0023/2020	2020-02	Asia / China		2020-03-09
EPI_ISL_413753	hCoV-19/Weifang/WF0024/2020	2020-02	Asia / China / Weifang		2020-03-09
EPI_ISL_413761	hCoV-19/Weifang/WF0026/2020	2020-02	Asia / China / Weifang		2020-03-09
EPI_ISL_413791	hCoV-19/Weifang/WF0028/2020	2020-02	Asia / China / Weifang		2020-03-09
EPI_ISL_413809	hCoV-19/Weifang/WF0029/2020	2020-02	Asia / China / Weifang		2020-03-09
EPI_ISL_413851	hCoV-19/Guangdong/2020XN4373-P0039/2020	2020-01-30	Asia / China / Guangdong		2020-03-09
EPI_ISL_413852	hCoV-19/Guangdong/2020XN4433-P0040/2020	2020-01-30	Asia / China / Guangdong		2020-03-09
EPI_ISL_413853	hCoV-19/Guangdong/2020XN4243-P0035/2020	2020-01-30	Asia / China / Guangdong		2020-03-09
EPI_ISL_413854	hCoV-19/Guangdong/2020XN4475-P0042/2020	2020-01-30	Asia / China / Guangdong		2020-03-09
EPI_ISL_413855	hCoV-19/Guangdong/GD2020234-P0023/2020	2020-02-07	Asia / China / Guangdong		2020-03-09
EPI_ISL_413856	hCoV-19/Guangdong/GD2020233-P0027/2020	2020-02-07	Asia / China / Guangdong		2020-03-09
EPI_ISL_413857	hCoV-19/Guangdong/2020XN4448-P0002/2020	2020-01-31	Asia / China / Guangdong		2020-03-09
EPI_ISL_413858	hCoV-19/Guangdong/2020XN4459-P0041/2020	2020-01-30	Asia / China / Guangdong		2020-03-09
EPI_ISL_413860	hCoV-19/Guangdong/2020XN4273-P0036/2020	2020-01-30	Asia / China / Guangdong		2020-03-09
EPI_ISL_413861	hCoV-19/Guangdong/GD2020080-P0010/2020	2020-02-01	Asia / China / Guangdong		2020-03-09
EPI_ISL_413862	hCoV-19/Guangdong/GD2020086-P0021/2020	2020-02-01	Asia / China / Guangdong		2020-03-09
EPI_ISL_413863	hCoV-19/Guangdong/GD2020087-P0008/2020	2020-02-01	Asia / China / Guangdong		2020-03-09
EPI_ISL_413864	hCoV-19/Guangdong/GD2020246-P0028/2020	2020-02-09	Asia / China / Guangdong		2020-03-09
EPI_ISL_413866	hCoV-19/Guangdong/GDSZ202008-P0020/2020	2020-02-05	Asia / China / Guangdong		2020-03-09
EPI_ISL_413867	hCoV-19/Guangdong/GDSZ202015-P0019/2020	2020-02-05	Asia / China / Guangdong		2020-03-09
EPI_ISL_413875	hCoV-19/Guangdong/GDFS2020052-P0025/2020	2020-02-10	Asia / China / Guangdong		2020-03-09
EPI_ISL_413884	hCoV-19/Guangdong/GD2020115-P0009/2020	2020-02-01	Asia / China / Guangdong		2020-03-09
EPI_ISL_413924	hCoV-19/USA/CA-CDPH-UC6/2020	2020-03-05	North America / USA / California	Grand Princess 2nd Cruise	2020-03-10
EPI_ISL_413925	hCoV-19/USA/CA-CDPH-UC7/2020	2020-03-05	North America / USA / California	Grand Princess 2nd Cruise	2020-03-10
EPI_ISL_413928	hCoV-19/USA/CA-CDPH-UC9/2020	2020-03-05	North America / USA / California	Grand Princess 2nd Cruise	2020-03-10
EPI_ISL_413931	hCoV-19/USA/CA-CDPH-UC11/2020	2020-03-05	North America / USA / California	Grand Princess 2nd Cruise	2020-03-10
EPI_ISL_413996	hCoV-19/Switzerland/TI-SNRCI-29919486/2020	2020-02-24	Europe / Switzerland / Ticino		2020-03-10
EPI_ISL_413997	hCoV-19/Switzerland/GE-SNRCI-29933895/2020	2020-02-26	Europe / Switzerland / Geneve		2020-03-10
EPI_ISL_413999	hCoV-19/Switzerland/AG-SNRCI-29940361/2020	2020-02-27	Europe / Switzerland / Aargau		2020-03-10
EPI_ISL_414005	hCoV-19/England/200940527/2020	2020-02-25	Europe / United Kingdom / England		2020-03-10
EPI_ISL_414006	hCoV-19/England/200990724/2020	2020-02-28	Europe / United Kingdom / England		2020-03-10
EPI_ISL_414007	hCoV-19/England/200990725/2020	2020-02-28	Europe / United Kingdom / England		2020-03-10
EPI_ISL_414008	hCoV-19/England/200960041/2020	2020-02-27	Europe / United Kingdom / England		2020-03-10
EPI_ISL_414009	hCoV-19/England/200960515/2020	2020-02-25	Europe / United Kingdom / England		2020-03-10
EPI_ISL_414010	hCoV-19/England/200981386/2020	2020-02-26	Europe / United Kingdom / England		2020-03-10
EPI_ISL_414011	hCoV-19/England/200990006/2020	2020-02-26	Europe / United Kingdom / England		2020-03-10
EPI_ISL_414012	hCoV-19/England/200990723/2020	2020-02-27	Europe / United Kingdom / England		2020-03-10
EPI_ISL_414013	hCoV-19/England/201000003/2020	2020-03-01	Europe / United Kingdom / England		2020-03-10
EPI_ISL_414014	hCoV-19/Brazil/SP-03/2020	2020-03-02	South America / Brazil / S√£o Paulo	Travel history in Austria, Germany, Italy and Spain	2020-03-10
EPI_ISL_414015	hCoV-19/Brazil/SP-06/2020	2020-02-29	South America / Brazil / S√£o Paulo / S√£o Paulo	Contact of hCoV-19/Brazil/SPBR-01/2020	2020-03-10
EPI_ISL_414016	hCoV-19/Brazil/SP-05/2020	2020-02-29	South America / Brazil / S√£o Paulo / S√£o Paulo	Contact of hCoV-19/Brazil/SPBR-01/2020	2020-03-10
EPI_ISL_414017	hCoV-19/Brazil/SP-04/2020	2020-03-04	South America / Brazil / S√£o Paulo	Travel to Italy	2020-03-10
EPI_ISL_414019	hCoV-19/Switzerland/GE-SNRCI-29943121/2020	2020-02-27	Europe / Switzerland / Geneve		2020-03-10
EPI_ISL_414020	hCoV-19/Switzerland/GE-SNRCI-29945373/2020	2020-02-27	Europe / Switzerland / Geneve		2020-03-10
EPI_ISL_414021	hCoV-19/Switzerland/BL-SNRCI-29950902/2020	2020-02-27	Europe / Switzerland / Basel-Landschaft		2020-03-10
EPI_ISL_414022	hCoV-19/Switzerland/GE-SNRCI-29949586/2020	2020-02-27	Europe / Switzerland / Geneve		2020-03-10
EPI_ISL_414023	hCoV-19/Switzerland/VD-SNRCI-29965615/2020	2020-03-01	Europe / Switzerland / Vaud		2020-03-10
EPI_ISL_414027	hCoV-19/Scotland/CVR05/2020	2020-03-04	Europe / United Kingdom / Scotland		2020-03-10
EPI_ISL_414040	hCoV-19/England/200641094/2020	2020-02-05	Europe / United Kingdom / England		2020-03-11
EPI_ISL_414041	hCoV-19/England/200690245/2020	2020-02-08	Europe / United Kingdom / England		2020-03-11
EPI_ISL_414042	hCoV-19/England/200690300/2020	2020-02-08	Europe / United Kingdom / England		2020-03-11
EPI_ISL_414043	hCoV-19/England/200690306/2020	2020-02-07	Europe / United Kingdom / England		2020-03-11
EPI_ISL_414044	hCoV-19/England/200690756/2020	2020-02-08	Europe / United Kingdom / England		2020-03-11
EPI_ISL_414045	hCoV-19/Brazil/RJ-FIOCRUZ-314/2020	2020-03-04	South America / Brazil / Rio de Janeiro		2020-03-11
EPI_ISL_414363	hCoV-19/USA/WA-UW15/2020	2020-03-04	North America / USA / Washington		2020-03-11
EPI_ISL_414364	hCoV-19/USA/WA-UW16/2020	2020-03-05	North America / USA / Washington		2020-03-11
EPI_ISL_414365	hCoV-19/USA/WA-UW17/2020	2020-03-06	North America / USA / Washington		2020-03-11
EPI_ISL_414366	hCoV-19/USA/WA-UW18/2020	2020-03-05	North America / USA / Washington		2020-03-11
EPI_ISL_414367	hCoV-19/USA/WA-UW19/2020	2020-03-05	North America / USA / Washington		2020-03-11
EPI_ISL_414368	hCoV-19/USA/WA-UW20/2020	2020-03-05	North America / USA / Washington		2020-03-11
EPI_ISL_414369	hCoV-19/USA/WA-UW21/2020	2020-03-05	North America / USA / Washington		2020-03-11
EPI_ISL_414414	hCoV-19/Australia/QLD09/2020	2020-02-29	Oceania / Australia / Queensland / Gold Coast		2020-03-12
EPI_ISL_414423	hCoV-19/Netherlands/Gelderland_1/2020	2020-03-02	Europe / Netherlands / Gelderland		2020-03-12
EPI_ISL_414424	hCoV-19/Netherlands/Limburg_2/2020	2020-03-03	Europe / Netherlands / Limburg		2020-03-12
EPI_ISL_414425	hCoV-19/Netherlands/Limburg_3/2020	2020-03-03	Europe / Netherlands / Limburg		2020-03-12
EPI_ISL_414426	hCoV-19/Netherlands/Limburg_4/2020	2020-03-03	Europe / Netherlands / Limburg		2020-03-12
EPI_ISL_414428	hCoV-19/Netherlands/NoordBrabant_1/2020	2020-03-02	Europe / Netherlands / Noord-Brabant		2020-03-12
EPI_ISL_414429	hCoV-19/Netherlands/NoordBrabant_3/2020	2020-03-02	Europe / Netherlands / Noord-Brabant		2020-03-12
EPI_ISL_414430	hCoV-19/Netherlands/NoordBrabant_5/2020	2020-03-05	Europe / Netherlands / Noord-Brabant		2020-03-12
EPI_ISL_414432	hCoV-19/Netherlands/NoordBrabant_11/2020	2020-03-02	Europe / Netherlands / Noord-Brabant		2020-03-12
EPI_ISL_414433	hCoV-19/Netherlands/NoordHolland_1/2020	2020-03-03	Europe / Netherlands / Noord-Holland		2020-03-12
EPI_ISL_414434	hCoV-19/Netherlands/Overijssel_1/2020	2020-03-03	Europe / Netherlands / Overijssel		2020-03-12
EPI_ISL_414435	hCoV-19/Netherlands/Utrecht_1/2020	2020-03-03	Europe / Netherlands / Utrecht		2020-03-12
EPI_ISL_414436	hCoV-19/Netherlands/Utrecht_2/2020	2020-03-03	Europe / Netherlands / Utrecht		2020-03-12
EPI_ISL_414437	hCoV-19/Netherlands/Utrecht_3/2020	2020-03-03	Europe / Netherlands / Utrecht		2020-03-12
EPI_ISL_414438	hCoV-19/Netherlands/Utrecht_4/2020	2020-03-03	Europe / Netherlands / Utrecht		2020-03-12
EPI_ISL_414439	hCoV-19/Netherlands/Utrecht_5/2020	2020-03-02	Europe / Netherlands / Utrecht		2020-03-12
EPI_ISL_414440	hCoV-19/Netherlands/Utrecht_7/2020	2020-03-03	Europe / Netherlands / Utrecht		2020-03-12
EPI_ISL_414441	hCoV-19/Netherlands/Utrecht_8/2020	2020-03-03	Europe / Netherlands / Utrecht		2020-03-12
EPI_ISL_414442	hCoV-19/Netherlands/Utrecht_10/2020	2020-03-03	Europe / Netherlands / Utrecht		2020-03-12
EPI_ISL_414443	hCoV-19/Netherlands/Utrecht_11/2020	2020-03-03	Europe / Netherlands / Utrecht		2020-03-12
EPI_ISL_414444	hCoV-19/Netherlands/ZuidHolland_1/2020	2020-03-02	Europe / Netherlands / Zuid-Holland		2020-03-12
EPI_ISL_414445	hCoV-19/Netherlands/ZuidHolland_9/2020	2020-03-03	Europe / Netherlands / Zuid-Holland		2020-03-12
EPI_ISL_414446	hCoV-19/Netherlands/ZuidHolland_10/2020	2020-03-03	Europe / Netherlands / Zuid-Holland		2020-03-12
EPI_ISL_414448	hCoV-19/Netherlands/Limburg_5/2020	2020-03-04	Europe / Netherlands / Limburg		2020-03-12
EPI_ISL_414449	hCoV-19/Netherlands/NoordBrabant_2/2020	2020-03-03	Europe / Netherlands / Noord-Brabant		2020-03-12
EPI_ISL_414451	hCoV-19/Netherlands/NoordBrabant_6/2020	2020-03-06	Europe / Netherlands / Noord-Brabant		2020-03-12
EPI_ISL_414452	hCoV-19/Netherlands/NoordBrabant_12/2020	2020-03-06	Europe / Netherlands / Noord-Brabant		2020-03-12
EPI_ISL_414454	hCoV-19/Netherlands/NoordBrabant_14/2020	2020-03-05	Europe / Netherlands / Noord-Brabant		2020-03-12
EPI_ISL_414456	hCoV-19/Netherlands/NoordBrabant_16/2020	2020-03-04	Europe / Netherlands / Noord-Brabant		2020-03-12
EPI_ISL_414457	hCoV-19/Netherlands/NoordBrabant_17/2020	2020-03-06	Europe / Netherlands / Noord-Brabant		2020-03-12
EPI_ISL_414458	hCoV-19/Netherlands/NoordBrabant_18/2020	2020-03-05	Europe / Netherlands / Noord-Brabant		2020-03-12
EPI_ISL_414460	hCoV-19/Netherlands/Overijssel_2/2020	2020-03-03	Europe / Netherlands / Overijssel		2020-03-12
EPI_ISL_414461	hCoV-19/Netherlands/Utrecht_6/2020	2020-03-04	Europe / Netherlands / Utrecht		2020-03-12
EPI_ISL_414462	hCoV-19/Netherlands/Utrecht_12/2020	2020-03-04	Europe / Netherlands / Utrecht		2020-03-12
EPI_ISL_414463	hCoV-19/Netherlands/Utrecht_13/2020	2020-03-04	Europe / Netherlands / Utrecht		2020-03-12
EPI_ISL_414464	hCoV-19/Netherlands/Utrecht_14/2020	2020-03-04	Europe / Netherlands / Utrecht		2020-03-12
EPI_ISL_414467	hCoV-19/Netherlands/ZuidHolland_7/2020	2020-03-05	Europe / Netherlands / Zuid-Holland		2020-03-12
EPI_ISL_414468	hCoV-19/Netherlands/ZuidHolland_8/2020	2020-03-06	Europe / Netherlands / Zuid-Holland		2020-03-12
EPI_ISL_414469	hCoV-19/Netherlands/ZuidHolland_11/2020	2020-03-04	Europe / Netherlands / Zuid-Holland		2020-03-12
EPI_ISL_414470	hCoV-19/Netherlands/ZuidHolland_13/2020	2020-03-06	Europe / Netherlands / Zuid-Holland		2020-03-12
EPI_ISL_414471	hCoV-19/Netherlands/ZuidHolland_14/2020	2020-03-05	Europe / Netherlands / Zuid-Holland		2020-03-12
EPI_ISL_414476	hCoV-19/USA/NY1-PV08001/2020	2020-02-29	North America / USA / New York	History of travel to Iran	2020-03-12
EPI_ISL_414477	hCoV-19/Czech Republic/951/2020	2020-03-01	Europe / Czech Republic / Usti nad Labem		2020-03-12
EPI_ISL_414479	hCoV-19/USA/CruiseA-19/2020	2020-02-18	North America / USA		2020-03-12
EPI_ISL_414480	hCoV-19/USA/CruiseA-21/2020	2020-02-21	North America / USA		2020-03-12
EPI_ISL_414481	hCoV-19/USA/CruiseA-22/2020	2020-02-21	North America / USA		2020-03-12
EPI_ISL_414482	hCoV-19/USA/CruiseA-23/2020	2020-02-18	North America / USA		2020-03-12
EPI_ISL_414483	hCoV-19/USA/CruiseA-24/2020	2020-02-17	North America / USA		2020-03-12
EPI_ISL_414484	hCoV-19/USA/CruiseA-25/2020	2020-02-17	North America / USA		2020-03-12
EPI_ISL_414485	hCoV-19/USA/CruiseA-26/2020	2020-02-24	North America / USA		2020-03-12
EPI_ISL_414487	hCoV-19/Ireland/CO-NVRL-20134/2020	2020-03-04	Europe / Ireland / Cork		2020-03-12
EPI_ISL_414495	hCoV-19/Spain/VC-FISABIO-1/2020	2020-03-08	Europe / Spain / Comunitat Valenciana / Valencia		2020-03-12
EPI_ISL_414497	hCoV-19/Germany/NW-HHU-02-1/2020	2020-02-25	Europe / Germany / North Rhine-Westphalia / Heinsberg District		2020-03-12
EPI_ISL_414498	hCoV-19/Germany/NW-HHU-03/2020	2020-02-26	Europe / Germany / North Rhine-Westphalia / Heinsberg District		2020-03-12
EPI_ISL_414499	hCoV-19/Germany/NW-HHU-04/2020	2020-02-26	Europe / Germany / North Rhine-Westphalia / Heinsberg District		2020-03-12
EPI_ISL_414500	hCoV-19/England/Sheff01/2020	2020-03-04	Europe / United Kingdom / England / Yorkshire / Sheffield		2020-03-12
EPI_ISL_414501	hCoV-19/England/Sheff02/2020	2020-03-03	Europe / United Kingdom / England / Yorkshire / Sheffield		2020-03-12
EPI_ISL_414505	hCoV-19/Germany/NW-HHU-06/2020	2020-02-27	Europe / Germany / North Rhine-Westphalia / Heinsberg District		2020-03-13
EPI_ISL_414508	hCoV-19/Germany/NW-HHU-08/2020	2020-02-27	Europe / Germany / North Rhine-Westphalia / Heinsberg District		2020-03-13
EPI_ISL_414509	hCoV-19/Germany/NW-HHU-09/2020	2020-02-28	Europe / Germany / North Rhine-Westphalia / Heinsberg District		2020-03-13
EPI_ISL_414510	hCoV-19/Shanghai/SH01/2020	2020-02-02	Asia / China / Shanghai		2020-02-27
EPI_ISL_414511	hCoV-19/Japan/TKYE6182/2020	2020-01	Asia / Japan		2020-03-04
EPI_ISL_414517	hCoV-19/Hong Kong/VM20002907/2020	2020-02-25	Asia / Hong Kong		2020-03-13
EPI_ISL_414519	hCoV-19/Hong Kong/VM20002868/2020	2020-02-24	Asia / Hong Kong		2020-03-13
EPI_ISL_414520	hCoV-19/Germany/BY-BIM-Pat2/2020	2020-03-02	Europe / Germany / Bavaria / Munich	Traveled from Iran	2020-03-13
EPI_ISL_414521	hCoV-19/Germany/BY-BIM-Pat3/2020	2020-03-02	Europe / Germany / Bavaria / Munich		2020-03-13
EPI_ISL_414522	hCoV-19/England/200990002/2020	2020-02-28	Europe / United Kingdom / England		2020-03-13
EPI_ISL_414523	hCoV-19/England/200990660/2020	2020-02-27	Europe / United Kingdom / England		2020-03-13
EPI_ISL_414524	hCoV-19/England/200991076/2020	2020-03-01	Europe / United Kingdom / England		2020-03-13
EPI_ISL_414525	hCoV-19/England/201040081/2020	2020-03-02	Europe / United Kingdom / England		2020-03-13
EPI_ISL_414526	hCoV-19/England/201040141/2020	2020-03-03	Europe / United Kingdom / England		2020-03-13
EPI_ISL_414527	hCoV-19/Hong Kong/VM20002493-2/2020	2020-02-09	Asia / Hong Kong		2020-03-13
EPI_ISL_414528	hCoV-19/Hong Kong/VM20002507-2/2020	2020-02-10	Asia / Hong Kong		2020-03-13
EPI_ISL_414529	hCoV-19/Netherlands/NoordBrabant_20/2020	2020-03-04	Europe / Netherlands / Noord-Brabant		2020-03-13
EPI_ISL_414530	hCoV-19/Netherlands/NoordBrabant_21/2020	2020-03-04	Europe / Netherlands / Noord-Brabant		2020-03-13
EPI_ISL_414531	hCoV-19/Netherlands/NoordBrabant_22/2020	2020-03-04	Europe / Netherlands / Noord-Brabant		2020-03-13
EPI_ISL_414532	hCoV-19/Netherlands/NoordBrabant_23/2020	2020-03-05	Europe / Netherlands / Noord-Brabant		2020-03-13
EPI_ISL_414534	hCoV-19/Netherlands/NoordBrabant_25/2020	2020-03-06	Europe / Netherlands / Noord-Brabant		2020-03-13
EPI_ISL_414535	hCoV-19/Netherlands/NoordBrabant_26/2020	2020-03-06	Europe / Netherlands / Noord-Brabant		2020-03-13
EPI_ISL_414536	hCoV-19/Netherlands/NoordBrabant_27/2020	2020-03-08	Europe / Netherlands / Noord-Brabant		2020-03-13
EPI_ISL_414537	hCoV-19/Netherlands/NoordBrabant_28/2020	2020-03-08	Europe / Netherlands / Noord-Brabant		2020-03-13
EPI_ISL_414539	hCoV-19/Netherlands/NoordBrabant_30/2020	2020-03-08	Europe / Netherlands / Noord-Brabant		2020-03-13
EPI_ISL_414541	hCoV-19/Netherlands/NoordBrabant_32/2020	2020-03-08	Europe / Netherlands / Noord-Brabant		2020-03-13
EPI_ISL_414542	hCoV-19/Netherlands/NoordBrabant_33/2020	2020-03	Europe / Netherlands / Noord-Brabant		2020-03-13
EPI_ISL_414543	hCoV-19/Netherlands/NoordBrabant_34/2020	2020-03	Europe / Netherlands / Noord-Brabant		2020-03-13
EPI_ISL_414544	hCoV-19/Netherlands/NoordBrabant_35/2020	2020-03-09	Europe / Netherlands / Noord-Brabant		2020-03-13
EPI_ISL_414545	hCoV-19/Netherlands/NoordBrabant_36/2020	2020-03-03	Europe / Netherlands / Noord-Brabant		2020-03-13
EPI_ISL_414548	hCoV-19/Netherlands/NoordBrabant_39/2020	2020-03-04	Europe / Netherlands / Noord-Brabant		2020-03-13
EPI_ISL_414549	hCoV-19/Netherlands/NoordHolland_2/2020	2020-03-03	Europe / Netherlands / Noord-Holland		2020-03-13
EPI_ISL_414551	hCoV-19/Netherlands/Utrecht_47/2020	2020-03-07	Europe / Netherlands / Utrecht		2020-03-13
EPI_ISL_414552	hCoV-19/Netherlands/Utrecht_46/2020	2020-03-07	Europe / Netherlands / Utrecht		2020-03-13
EPI_ISL_414554	hCoV-19/Netherlands/Utrecht_15/2020	2020-03-08	Europe / Netherlands / Utrecht		2020-03-13
EPI_ISL_414555	hCoV-19/Netherlands/Utrecht_16/2020	2020-03-08	Europe / Netherlands / Utrecht		2020-03-13
EPI_ISL_414556	hCoV-19/Netherlands/ZuidHolland_2/2020	2020-03-06	Europe / Netherlands / Zuid-Holland		2020-03-13
EPI_ISL_414557	hCoV-19/Netherlands/ZuidHolland_15/2020	2020-03-08	Europe / Netherlands / Zuid-Holland		2020-03-13
EPI_ISL_414558	hCoV-19/Netherlands/ZuidHolland_16/2020	2020-03-06	Europe / Netherlands / Zuid-Holland		2020-03-13
EPI_ISL_414559	hCoV-19/Netherlands/ZuidHolland_17/2020	2020-03-07	Europe / Netherlands / Zuid-Holland		2020-03-13
EPI_ISL_414560	hCoV-19/Netherlands/ZuidHolland_18/2020	2020-03-03	Europe / Netherlands / Zuid-Holland		2020-03-13
EPI_ISL_414561	hCoV-19/Netherlands/ZuidHolland_19/2020	2020-03-05	Europe / Netherlands / Zuid-Holland		2020-03-13
EPI_ISL_414562	hCoV-19/Netherlands/ZuidHolland_20/2020	2020-03-03	Europe / Netherlands / Zuid-Holland		2020-03-13
EPI_ISL_414563	hCoV-19/Netherlands/ZuidHolland_21/2020	2020-03-03	Europe / Netherlands / Zuid-Holland		2020-03-13
EPI_ISL_414564	hCoV-19/Netherlands/ZuidHolland_22/2020	2020-03-08	Europe / Netherlands / Zuid-Holland		2020-03-13
EPI_ISL_414566	hCoV-19/Netherlands/ZuidHolland_24/2020	2020-03-06	Europe / Netherlands / Zuid-Holland		2020-03-13
EPI_ISL_414569	hCoV-19/Hong Kong/VM20002582-2/2020	2020-02-12	Asia / Hong Kong		2020-03-13
EPI_ISL_414571	hCoV-19/Hong Kong/VM20002849/2020	2020-02-22	Asia / Hong Kong		2020-03-13
EPI_ISL_414577	hCoV-19/Chile/ML-ISPCH-1/2020	2020-03-02	South America / Chile / Maule / Talca	Travel to Southeast Asia and Europe	2020-03-13
EPI_ISL_414578	hCoV-19/Chile/ML-ISPCH-2/2020	2020-03-04	South America / Chile / Maule / Talca		2020-03-13
EPI_ISL_414579	hCoV-19/Chile/RM-ISPCH-1/2020	2020-03-03	South America / Chile / Region Metropolitana de Santiago / Santiago	Travel to Italy	2020-03-13
EPI_ISL_414580	hCoV-19/Chile/RM-ISPCH-2/2020	2020-03-05	South America / Chile / Region Metropolitana de Santiago / Santiago	Travel to Italy	2020-03-13
EPI_ISL_414586	hCoV-19/Ireland/LK-NVRL-19934/2020	2020-03-03	Europe / Ireland / Limerick		2020-03-13
EPI_ISL_414587	hCoV-19/Ireland/LK-NVRL-19935/2020	2020-03-03	Europe / Ireland / Limerick		2020-03-13
EPI_ISL_414588	hCoV-19/USA/MN1-MDH1/2020	2020-03-05	North America / USA / Minnesota		2020-03-13
EPI_ISL_414589	hCoV-19/USA/MN2-MDH2/2020	2020-03-07	North America / USA / Minnesota		2020-03-13
EPI_ISL_414590	hCoV-19/USA/MN3-MDH3/2020	2020-03-09	North America / USA / Minnesota		2020-03-13
EPI_ISL_414591	hCoV-19/USA/WA-UW22/2020	2020-03-06	North America / USA / Washington / King County / Kirkland		2020-03-14
EPI_ISL_414592	hCoV-19/USA/WA-UW23/2020	2020-03-06	North America / USA / Washington / Pierce County / Tacoma		2020-03-14
EPI_ISL_414593	hCoV-19/USA/WA-UW24/2020	2020-03-05	North America / USA / Washington / King County / Kirkland		2020-03-14
EPI_ISL_414594	hCoV-19/USA/WA-UW25/2020	2020-03-05	North America / USA / Washington / King County / Kirkland		2020-03-14
EPI_ISL_414595	hCoV-19/USA/WA-UW26/2020	2020-03-05	North America / USA / Washington / King County / Kirkland		2020-03-14
EPI_ISL_414596	hCoV-19/USA/WA-UW27/2020	2020-03-04	North America / USA / Washington / King County / Kirkland		2020-03-14
EPI_ISL_414597	hCoV-19/USA/WA-UW28/2020	2020-03-04	North America / USA / Washington / King County / Kirkland		2020-03-14
EPI_ISL_414598	hCoV-19/Spain/VC-FISABIO-3/2020	2020-03-05	Europe / Spain / Comunitat Valenciana / Valencia		2020-03-14
EPI_ISL_414600	hCoV-19/France/GES-1583/2020	2020-02-26	Europe / France / Grand-Est / Strasbourg		2020-03-14
EPI_ISL_414616	hCoV-19/USA/WA-UW29/2020	2020-03-08	North America / USA / Washington / King County / Kirkland		2020-03-15
EPI_ISL_414617	hCoV-19/USA/WA-UW30/2020	2020-03-08	North America / USA / Washington		2020-03-15
EPI_ISL_414618	hCoV-19/USA/WA-UW31/2020	2020-03-08	North America / USA / Washington		2020-03-15
EPI_ISL_414619	hCoV-19/USA/WA-UW32/2020	2020-03-07	North America / USA / Washington		2020-03-15
EPI_ISL_414620	hCoV-19/USA/WA-UW33/2020	2020-03-08	North America / USA / Washington		2020-03-15
EPI_ISL_414621	hCoV-19/USA/WA-UW34/2020	2020-03-07	North America / USA / Washington		2020-03-15
EPI_ISL_414622	hCoV-19/USA/WA-UW35/2020	2020-03-08	North America / USA / Washington / King County / Seattle		2020-03-15
EPI_ISL_414623	hCoV-19/France/GES-1583-2/2020	2020-02-25	Europe / France / Grand-Est / Strasbourg		2020-03-15
EPI_ISL_414624	hCoV-19/France/NOR-N1620/2020	2020-02-26	Europe / France / Normandie / Rouen		2020-03-15
EPI_ISL_414625	hCoV-19/France/PDL-1643/2020	2020-02-26	Europe / France / Pays-de-la-Loire / Nantes		2020-03-15
EPI_ISL_414626	hCoV-19/France/HDF-1684/2020	2020-02-29	Europe / France / Hauts-de-France / Cr√©py en Valois		2020-03-15
EPI_ISL_414627	hCoV-19/France/HDF-1795/2020	2020-03-02	Europe / France / Hauts-de-France / Compi√®gne		2020-03-15
EPI_ISL_414628	hCoV-19/France/HDF-1805/2020	2020-03-02	Europe / France / Hauts-de-France / Compi√®gne		2020-03-15
EPI_ISL_414629	hCoV-19/France/HDF-1870/2020	2020-03-03	Europe / France / Hauts-de-France / Compi√®gne		2020-03-15
EPI_ISL_414630	hCoV-19/France/HDF-1871/2020	2020-03-03	Europe / France / Hauts-de-France / Compi√®gne		2020-03-15
EPI_ISL_414631	hCoV-19/France/GES-1973/2020	2020-03-04	Europe / France / Grand-Est / Reims		2020-03-15
EPI_ISL_414632	hCoV-19/France/GES-1977/2020	2020-03-04	Europe / France / Grand-Est / Reims		2020-03-15
EPI_ISL_414633	hCoV-19/France/IDF-1980/2020	2020-03-04	Europe / France / √éle-de-France / Pontoise		2020-03-15
EPI_ISL_414634	hCoV-19/France/HDF-1986/2020	2020-03-04	Europe / France / Hauts-de-France / Compi√®gne		2020-03-15
EPI_ISL_414635	hCoV-19/France/HDF-1988/2020	2020-03-04	Europe / France / Hauts-de-France / Compi√®gne		2020-03-15
EPI_ISL_414636	hCoV-19/France/HDF-1989/2020	2020-03-04	Europe / France / Hauts-de-France / Compi√®gne		2020-03-15
EPI_ISL_414637	hCoV-19/France/HDF-1993/2020	2020-03-04	Europe / France / Hauts-de-France / Compi√®gne		2020-03-15
EPI_ISL_414638	hCoV-19/France/HDF-1995/2020	2020-03-04	Europe / France / Hauts-de-France / Compi√®gne		2020-03-15
EPI_ISL_414641	hCoV-19/Finland/FIN-313/2020	2020-03-05	Europe / Finland		2020-03-15
EPI_ISL_414642	hCoV-19/Finland/FIN-455/2020	2020-03-08	Europe / Finland		2020-03-15
EPI_ISL_414643	hCoV-19/Finland/FIN-508/2020	2020-03-07	Europe / Finland		2020-03-15
EPI_ISL_414646	hCoV-19/Finland/FIN-266/2020	2020-03-04	Europe / Finland	Traveled from Iran	2020-03-15
EPI_ISL_414648	hCoV-19/USA/CA-PC101P/2020	2020-03-11	North America / USA / California / San Diego County		2020-03-16
EPI_ISL_414663	hCoV-19/Guangzhou/GZMU0016/2020	2020-02-25	Asia / China / Guangdong / Guangzhou		2020-03-16
EPI_ISL_414686	hCoV-19/Guangzhou/GZMU0030/2020	2020-02-27	Asia / China / Guangdong / Guangzhou		2020-03-16
EPI_ISL_414687	hCoV-19/Guangzhou/GZMU0031/2020	2020-02-25	Asia / China / Guangdong / Guangzhou		2020-03-16
EPI_ISL_414688	hCoV-19/Guangzhou/GZMU0042/2020	2020-02-25	Asia / China / Guangdong / Guangzhou		2020-03-16
EPI_ISL_414689	hCoV-19/Guangzhou/GZMU0044/2020	2020-02-25	Asia / China / Guangdong / Guangzhou		2020-03-16
EPI_ISL_414690	hCoV-19/Guangzhou/GZMU0047/2020	2020-02-25	Asia / China / Guangdong / Guangzhou		2020-03-16
EPI_ISL_414691	hCoV-19/Guangzhou/GZMU0048/2020	2020-02-25	Asia / China / Guangdong / Guangzhou		2020-03-16
EPI_ISL_414692	hCoV-19/Guangzhou/GZMU0014/2020	2020-02-25	Asia / China / Guangdong / Guangzhou		2020-03-16
EPI_ISL_414938	hCoV-19/Shandong/LY005-2/2020	2020-01-24	Asia / China / Shandong		2020-03-16
EPI_ISL_414940	hCoV-19/Shandong/LY007-2/2020	2020-01-25	Asia / China / Shandong		2020-03-16
EPI_ISL_414941	hCoV-19/Shandong/LY008-2/2020	2020-01-30	Asia / China / Shandong		2020-03-16
EPI_ISL_415041	hCoV-19/Wales/PHW04/2020	2020-03-07	Europe / United Kingdom / Wales		2020-03-16
EPI_ISL_415105	hCoV-19/Brazil/BA-FIOCRUZ-312/2020	2020-03-04	South America / Brazil / Bahia / Feira de Santana		2020-03-16
EPI_ISL_415128	hCoV-19/Brazil/ES-FIOCRUZ-225/2020	2020-02-29	South America / Brazil / Espirito Santo / Vila Velha		2020-03-16
EPI_ISL_415129	hCoV-19/England/20099038206/2020	2020-02-29	Europe / United Kingdom / England		2020-03-16
EPI_ISL_415130	hCoV-19/England/20099079106/2020	2020-03-01	Europe / United Kingdom / England		2020-03-16
EPI_ISL_415133	hCoV-19/England/20100004706/2020	2020-02-29	Europe / United Kingdom / England		2020-03-16
EPI_ISL_415134	hCoV-19/England/20100004806/2020	2020-02-29	Europe / United Kingdom / England		2020-03-16
EPI_ISL_415136	hCoV-19/England/20100022706/2020	2020-02-29	Europe / United Kingdom / England		2020-03-16
EPI_ISL_415140	hCoV-19/England/20100121006/2020	2020-02-29	Europe / United Kingdom / England		2020-03-16
EPI_ISL_415141	hCoV-19/England/20100121007/2020	2020-02-29	Europe / United Kingdom / England		2020-03-16
EPI_ISL_415142	hCoV-19/England/20100122106/2020	2020-03-02	Europe / United Kingdom / England		2020-03-16
EPI_ISL_415143	hCoV-19/England/20100122107/2020	2020-03-02	Europe / United Kingdom / England		2020-03-16
EPI_ISL_415144	hCoV-19/England/20102000106/2020	2020-02-27	Europe / United Kingdom / England		2020-03-16
EPI_ISL_415145	hCoV-19/England/20102000206/2020	2020-03-01	Europe / United Kingdom / England		2020-03-16
EPI_ISL_415146	hCoV-19/England/20102000306/2020	2020-03-01	Europe / United Kingdom / England		2020-03-16
EPI_ISL_415147	hCoV-19/England/20102000506/2020	2020-03-01	Europe / United Kingdom / England		2020-03-16
EPI_ISL_415148	hCoV-19/England/20102000906/2020	2020-03-03	Europe / United Kingdom / England		2020-03-16
EPI_ISL_415150	hCoV-19/England/20110003506/2020	2020-03-09	Europe / United Kingdom / England		2020-03-16
EPI_ISL_415151	hCoV-19/USA/NY2-PV08100/2020	2020-03-04	North America / USA / New York		2020-03-16
EPI_ISL_415152	hCoV-19/Panama/328677/2020	2020-03-06	North America / Panama / Panama City	Panama City	2020-03-16
EPI_ISL_415153	hCoV-19/Belgium/VLM-03011/2020	2020-03-03	Europe / Belgium / Huldenberg		2020-03-16
EPI_ISL_415154	hCoV-19/Belgium/BM-03012/2020	2020-03-01	Europe / Belgium / Kraainem		2020-03-16
EPI_ISL_415155	hCoV-19/Belgium/VAG-03013/2020	2020-03-01	Europe / Belgium / Huldenberg		2020-03-16
EPI_ISL_415156	hCoV-19/Belgium/SH-03014/2020	2020-03-01	Europe / Belgium / Huldenberg		2020-03-16
EPI_ISL_415157	hCoV-19/Belgium/BC-03016/2020	2020-03-01	Europe / Belgium / Sint-Niklaas		2020-03-16
EPI_ISL_415158	hCoV-19/Belgium/QKJ-03015/2020	2020-03-01	Europe / Belgium / Brussels		2020-03-16
EPI_ISL_415159	hCoV-19/Belgium/BA-02291/2020	2020-02-29	Europe / Belgium / Leuven		2020-03-16
EPI_ISL_415435	hCoV-19/Wales/PHW06/2020	2020-03-06	Europe / United Kingdom / Wales		2020-03-17
EPI_ISL_415454	hCoV-19/Switzerland/GE-HUG-1422/2020	2020-02-28	Europe / Switzerland / Geneve		2020-03-17
EPI_ISL_415455	hCoV-19/Switzerland/GE-HUG-0199/2020	2020-02-28	Europe / Switzerland / Geneve		2020-03-17
EPI_ISL_415456	hCoV-19/Switzerland/BE-HUG-6651/2020	2020-02-29	Europe / Switzerland / Bern		2020-03-17
EPI_ISL_415457	hCoV-19/Switzerland/AG-HUG-7120/2020	2020-02-29	Europe / Switzerland / Aargau		2020-03-17
EPI_ISL_415458	hCoV-19/Switzerland/GE-HUG-8102/2020	2020-03-01	Europe / Switzerland / Geneve		2020-03-17
EPI_ISL_415459	hCoV-19/Switzerland/GE-HUG-VD0503/2020	2020-02-29	Europe / Switzerland / Geneve		2020-03-17
EPI_ISL_415460	hCoV-19/Netherlands/Flevoland_1/2020	2020-03-09	Europe / Netherlands / Flevoland		2020-03-17
EPI_ISL_415461	hCoV-19/Netherlands/Gelderland_1-2/2020	2020-03-10	Europe / Netherlands / Gelderland		2020-03-17
EPI_ISL_415462	hCoV-19/Netherlands/Gelderland_2/2020	2020-03-09	Europe / Netherlands / Gelderland		2020-03-17
EPI_ISL_415463	hCoV-19/Netherlands/Gelderland_3/2020	2020-03-09	Europe / Netherlands / Gelderland		2020-03-17
EPI_ISL_415464	hCoV-19/Netherlands/Limburg_7/2020	2020	Europe / Netherlands / Limburg		2020-03-17
EPI_ISL_415465	hCoV-19/Netherlands/NA_1/2020	2020-03-10	Europe / Netherlands		2020-03-17
EPI_ISL_415466	hCoV-19/Netherlands/NA_10/2020	2020-03-09	Europe / Netherlands		2020-03-17
EPI_ISL_415467	hCoV-19/Netherlands/NA_11/2020	2020-03-10	Europe / Netherlands		2020-03-17
EPI_ISL_415468	hCoV-19/Netherlands/NA_12/2020	2020-03-10	Europe / Netherlands		2020-03-17
EPI_ISL_415469	hCoV-19/Netherlands/NA_13/2020	2020-03-10	Europe / Netherlands		2020-03-17
EPI_ISL_415470	hCoV-19/Netherlands/NA_14/2020	2020-03-10	Europe / Netherlands		2020-03-17
EPI_ISL_415471	hCoV-19/Netherlands/NA_15/2020	2020-03-11	Europe / Netherlands		2020-03-17
EPI_ISL_415472	hCoV-19/Netherlands/NA_16/2020	2020-03-11	Europe / Netherlands		2020-03-17
EPI_ISL_415473	hCoV-19/Netherlands/NA_17/2020	2020-03-09	Europe / Netherlands		2020-03-17
EPI_ISL_415474	hCoV-19/Netherlands/NA_18/2020	2020-03-09	Europe / Netherlands		2020-03-17
EPI_ISL_415475	hCoV-19/Netherlands/NA_19/2020	2020-03-12	Europe / Netherlands		2020-03-17
EPI_ISL_415476	hCoV-19/Netherlands/NA_2/2020	2020-03-10	Europe / Netherlands		2020-03-17
EPI_ISL_415478	hCoV-19/Netherlands/NA_21/2020	2020-03-08	Europe / Netherlands		2020-03-17
EPI_ISL_415479	hCoV-19/Netherlands/NA_22/2020	2020-03-08	Europe / Netherlands		2020-03-17
EPI_ISL_415480	hCoV-19/Netherlands/NA_23/2020	2020-03-09	Europe / Netherlands		2020-03-17
EPI_ISL_415481	hCoV-19/Netherlands/NA_24/2020	2020-03-08	Europe / Netherlands		2020-03-17
EPI_ISL_415482	hCoV-19/Netherlands/NA_25/2020	2020-03-09	Europe / Netherlands		2020-03-17
EPI_ISL_415483	hCoV-19/Netherlands/NA_26/2020	2020-03-09	Europe / Netherlands		2020-03-17
EPI_ISL_415484	hCoV-19/Netherlands/NA_27/2020	2020-03-13	Europe / Netherlands		2020-03-17
EPI_ISL_415485	hCoV-19/Netherlands/NA_28/2020	2020-03-12	Europe / Netherlands		2020-03-17
EPI_ISL_415486	hCoV-19/Netherlands/NA_29/2020	2020-03-13	Europe / Netherlands		2020-03-17
EPI_ISL_415487	hCoV-19/Netherlands/NA_30/2020	2020-03-13	Europe / Netherlands		2020-03-17
EPI_ISL_415488	hCoV-19/Netherlands/NA_31/2020	2020-03-13	Europe / Netherlands		2020-03-17
EPI_ISL_415489	hCoV-19/Netherlands/NA_32/2020	2020-03-13	Europe / Netherlands		2020-03-17
EPI_ISL_415491	hCoV-19/Netherlands/NA_34/2020	2020-03-07	Europe / Netherlands		2020-03-17
EPI_ISL_415492	hCoV-19/Netherlands/NA_35/2020	2020-03-10	Europe / Netherlands		2020-03-17
EPI_ISL_415493	hCoV-19/Netherlands/NA_4/2020	2020	Europe / Netherlands		2020-03-17
EPI_ISL_415494	hCoV-19/Netherlands/NA_5/2020	2020	Europe / Netherlands		2020-03-17
EPI_ISL_415495	hCoV-19/Netherlands/NA_6/2020	2020-03-10	Europe / Netherlands		2020-03-17
EPI_ISL_415496	hCoV-19/Netherlands/NA_7/2020	2020-03-09	Europe / Netherlands		2020-03-17
EPI_ISL_415497	hCoV-19/Netherlands/NA_8/2020	2020-03-09	Europe / Netherlands		2020-03-17
EPI_ISL_415498	hCoV-19/Netherlands/NA_9/2020	2020-03-09	Europe / Netherlands		2020-03-17
EPI_ISL_415499	hCoV-19/Netherlands/NoordBrabant_41/2020	2020	Europe / Netherlands / Noord-Brabant		2020-03-17
EPI_ISL_415500	hCoV-19/Netherlands/NoordBrabant_42/2020	2020-03-10	Europe / Netherlands / Noord-Brabant		2020-03-17
EPI_ISL_415501	hCoV-19/Netherlands/NoordBrabant_44/2020	2020-03-11	Europe / Netherlands / Noord-Brabant		2020-03-17
EPI_ISL_415502	hCoV-19/Netherlands/NoordBrabant_45/2020	2020-03-09	Europe / Netherlands / Noord-Brabant		2020-03-17
EPI_ISL_415503	hCoV-19/Netherlands/NoordBrabant_46/2020	2020-03-11	Europe / Netherlands / Noord-Brabant		2020-03-17
EPI_ISL_415504	hCoV-19/Netherlands/NoordBrabant_47/2020	2020-03-09	Europe / Netherlands / Noord-Brabant		2020-03-17
EPI_ISL_415505	hCoV-19/Netherlands/NoordBrabant_48/2020	2020-03-11	Europe / Netherlands / Noord-Brabant		2020-03-17
EPI_ISL_415506	hCoV-19/Netherlands/NoordBrabant_49/2020	2020-03-11	Europe / Netherlands / Noord-Brabant		2020-03-17
EPI_ISL_415507	hCoV-19/Netherlands/NoordBrabant_51/2020	2020	Europe / Netherlands / Noord-Brabant		2020-03-17
EPI_ISL_415508	hCoV-19/Netherlands/NoordBrabant_52/2020	2020-03-09	Europe / Netherlands / Noord-Brabant		2020-03-17
EPI_ISL_415509	hCoV-19/Netherlands/NoordBrabant_53/2020	2020	Europe / Netherlands / Noord-Brabant		2020-03-17
EPI_ISL_415510	hCoV-19/Netherlands/NoordBrabant_54/2020	2020-03-09	Europe / Netherlands / Noord-Brabant		2020-03-17
EPI_ISL_415511	hCoV-19/Netherlands/NoordBrabant_55/2020	2020-03-09	Europe / Netherlands / Noord-Brabant		2020-03-17
EPI_ISL_415512	hCoV-19/Netherlands/NoordBrabant_56/2020	2020-03-09	Europe / Netherlands / Noord-Brabant		2020-03-17
EPI_ISL_415513	hCoV-19/Netherlands/NoordBrabant_57/2020	2020-03-11	Europe / Netherlands / Noord-Brabant		2020-03-17
EPI_ISL_415514	hCoV-19/Netherlands/NoordBrabant_58/2020	2020-03-11	Europe / Netherlands / Noord-Brabant		2020-03-17
EPI_ISL_415515	hCoV-19/Netherlands/NoordBrabant_59/2020	2020-03-11	Europe / Netherlands / Noord-Brabant		2020-03-17
EPI_ISL_415516	hCoV-19/Netherlands/NoordBrabant_60/2020	2020-03-11	Europe / Netherlands / Noord-Brabant		2020-03-17
EPI_ISL_415517	hCoV-19/Netherlands/NoordBrabant_61/2020	2020	Europe / Netherlands / Noord-Brabant		2020-03-17
EPI_ISL_415518	hCoV-19/Netherlands/NoordBrabant_62/2020	2020	Europe / Netherlands / Noord-Brabant		2020-03-17
EPI_ISL_415519	hCoV-19/Netherlands/NoordBrabant_63/2020	2020	Europe / Netherlands / Noord-Brabant		2020-03-17
EPI_ISL_415520	hCoV-19/Netherlands/NoordBrabant_64/2020	2020	Europe / Netherlands / Noord-Brabant		2020-03-17
EPI_ISL_415521	hCoV-19/Netherlands/NoordBrabant_65/2020	2020	Europe / Netherlands / Noord-Brabant		2020-03-17
EPI_ISL_415522	hCoV-19/Netherlands/NoordBrabant_66/2020	2020	Europe / Netherlands / Noord-Brabant		2020-03-17
EPI_ISL_415523	hCoV-19/Netherlands/NoordBrabant_67/2020	2020	Europe / Netherlands / Noord-Brabant		2020-03-17
EPI_ISL_415524	hCoV-19/Netherlands/NoordBrabant_68/2020	2020-03-12	Europe / Netherlands / Noord-Brabant		2020-03-17
EPI_ISL_415525	hCoV-19/Netherlands/NoordHolland_3/2020	2020-03-12	Europe / Netherlands / Noord-Holland		2020-03-17
EPI_ISL_415526	hCoV-19/Netherlands/Utrecht_17/2020	2020-03-10	Europe / Netherlands / Utrecht		2020-03-17
EPI_ISL_415527	hCoV-19/Netherlands/Utrecht_18/2020	2020-03-12	Europe / Netherlands / Utrecht		2020-03-17
EPI_ISL_415529	hCoV-19/Netherlands/ZuidHolland_25/2020	2020-03-09	Europe / Netherlands / Zuid-Holland		2020-03-17
EPI_ISL_415530	hCoV-19/Netherlands/ZuidHolland_26/2020	2020-03-09	Europe / Netherlands / Zuid-Holland		2020-03-17
EPI_ISL_415531	hCoV-19/Netherlands/ZuidHolland_27/2020	2020-03-09	Europe / Netherlands / Zuid-Holland		2020-03-17
EPI_ISL_415532	hCoV-19/Netherlands/ZuidHolland_28/2020	2020-03-09	Europe / Netherlands / Zuid-Holland		2020-03-17
EPI_ISL_415533	hCoV-19/Netherlands/ZuidHolland_29/2020	2020-03-09	Europe / Netherlands / Zuid-Holland		2020-03-17
EPI_ISL_415534	hCoV-19/Netherlands/ZuidHolland_30/2020	2020-03-11	Europe / Netherlands / Zuid-Holland		2020-03-17
EPI_ISL_415535	hCoV-19/Netherlands/ZuidHolland_31/2020	2020-03-12	Europe / Netherlands / Zuid-Holland		2020-03-17
EPI_ISL_415539	hCoV-19/USA/UT-01/2020	2020-03-13	North America / USA / Utah		2020-03-17
EPI_ISL_415541	hCoV-19/USA/UT-03/2020	2020-03-13	North America / USA / Utah		2020-03-17
EPI_ISL_415542	hCoV-19/USA/UT-04/2020	2020-03-13	North America / USA / Utah		2020-03-17
EPI_ISL_415543	hCoV-19/USA/UT-05/2020	2020-03-13	North America / USA / Utah		2020-03-17
EPI_ISL_415544	hCoV-19/USA/UT-06/2020	2020-03-13	North America / USA / Utah		2020-03-17
EPI_ISL_415578	hCoV-19/Canada/BC_13297/2020	2020-02-27	North America / Canada / British Columbia	Travel to Iran	2020-03-18
EPI_ISL_415580	hCoV-19/Canada/BC_17397/2020	2020-02-28	North America / Canada / British Columbia	Travel to Iran	2020-03-18
EPI_ISL_415581	hCoV-19/Canada/BC_02421/2020	2020-03-01	North America / Canada / British Columbia	Travel to Iran	2020-03-18
EPI_ISL_415582	hCoV-19/Canada/BC_35720/2020	2020-03-04	North America / Canada / British Columbia	Travel to Hong Kong	2020-03-18
EPI_ISL_415583	hCoV-19/Canada/BC_40860/2020	2020-03-03	North America / Canada / British Columbia	Travel to Iran	2020-03-18
EPI_ISL_415584	hCoV-19/Canada/BC_41851/2020	2020-03-02	North America / Canada / British Columbia	No travel history	2020-03-18
EPI_ISL_415585	hCoV-19/Canada/BC_65034/2020	2020-03-04	North America / Canada / British Columbia	Contact of case (Iran), no travel history	2020-03-18
EPI_ISL_415586	hCoV-19/Canada/BC_64686/2020	2020-03-05	North America / Canada / British Columbia	Travel on cruise ship (Grand Princess Mexico)	2020-03-18
EPI_ISL_415588	hCoV-19/Canada/BC_83109/2020	2020-03-05	North America / Canada / British Columbia	Contact of a case, no travel history	2020-03-18
EPI_ISL_415589	hCoV-19/Canada/BC_83163/2020	2020-03-05	North America / Canada / British Columbia	Contact of a case, no travel history	2020-03-18
EPI_ISL_415591	hCoV-19/USA/WA-UW63/2020	2020-03-10	North America / USA / Washington		2020-03-18
EPI_ISL_415592	hCoV-19/USA/WA-UW64/2020	2020-03-09	North America / USA / Washington		2020-03-18
EPI_ISL_415594	hCoV-19/USA/WA-UW66/2020	2020-03-10	North America / USA / Washington		2020-03-18
EPI_ISL_415595	hCoV-19/USA/WA-UW67/2020	2020-03-09	North America / USA / Washington		2020-03-18
EPI_ISL_415596	hCoV-19/USA/WA-UW68/2020	2020-03-09	North America / USA / Washington		2020-03-18
EPI_ISL_415597	hCoV-19/USA/WA-UW69/2020	2020-03-10	North America / USA / Washington / King County / Seattle		2020-03-18
EPI_ISL_415598	hCoV-19/USA/WA-UW70/2020	2020-03-10	North America / USA / Washington		2020-03-18
EPI_ISL_415599	hCoV-19/USA/WA-UW71/2020	2020-03-09	North America / USA / Washington		2020-03-18
EPI_ISL_415600	hCoV-19/USA/WA-UW72/2020	2020-03-09	North America / USA / Washington		2020-03-18
EPI_ISL_415601	hCoV-19/USA/WA-UW73/2020	2020-03-10	North America / USA / Washington		2020-03-18
EPI_ISL_415602	hCoV-19/USA/WA-UW74/2020	2020-03-10	North America / USA / Washington / King County / Seattle		2020-03-18
EPI_ISL_415603	hCoV-19/USA/WA-UW75/2020	2020-03-10	North America / USA / Washington / King County / Seattle		2020-03-18
EPI_ISL_415604	hCoV-19/USA/WA-UW76/2020	2020-03-10	North America / USA / Washington		2020-03-18
EPI_ISL_415605	hCoV-19/USA/WA-UW40/2020	2020-03-05	North America / USA / Washington		2020-03-18
EPI_ISL_415606	hCoV-19/USA/WA-UW41/2020	2020-03-08	North America / USA / Washington		2020-03-18
EPI_ISL_415607	hCoV-19/USA/WA-UW42/2020	2020-03-09	North America / USA / Washington		2020-03-18
EPI_ISL_415608	hCoV-19/USA/WA-UW43/2020	2020-03-08	North America / USA / Washington		2020-03-18
EPI_ISL_415609	hCoV-19/USA/WA-UW44/2020	2020-03-08	North America / USA / Washington		2020-03-18
EPI_ISL_415610	hCoV-19/USA/WA-UW45/2020	2020-03-08	North America / USA / Washington		2020-03-18
EPI_ISL_415611	hCoV-19/USA/WA-UW46/2020	2020-03-09	North America / USA / Washington		2020-03-18
EPI_ISL_415612	hCoV-19/USA/WA-UW47/2020	2020-03-09	North America / USA / Washington / King County / Seattle		2020-03-18
EPI_ISL_415613	hCoV-19/USA/WA-UW48/2020	2020-03-09	North America / USA / Washington		2020-03-18
EPI_ISL_415614	hCoV-19/USA/WA-UW49/2020	2020-03-09	North America / USA / Washington		2020-03-18
EPI_ISL_415615	hCoV-19/USA/WA-UW50/2020	2020-03-08	North America / USA / Washington		2020-03-18
EPI_ISL_415616	hCoV-19/USA/WA-UW51/2020	2020-03-08	North America / USA / Washington		2020-03-18
EPI_ISL_415617	hCoV-19/USA/WA-UW52/2020	2020-03-09	North America / USA / Washington		2020-03-18
EPI_ISL_415619	hCoV-19/USA/WA-UW54/2020	2020-03-09	North America / USA / Washington		2020-03-18
EPI_ISL_415620	hCoV-19/USA/WA-UW55/2020	2020-03-09	North America / USA / Washington		2020-03-18
EPI_ISL_415621	hCoV-19/USA/WA-UW56/2020	2020-03-09	North America / USA / Washington / King County / Seattle		2020-03-18
EPI_ISL_415622	hCoV-19/USA/WA-UW57/2020	2020-03-09	North America / USA / Washington		2020-03-18
EPI_ISL_415624	hCoV-19/USA/WA-UW59/2020	2020-03-09	North America / USA / Washington		2020-03-18
EPI_ISL_415625	hCoV-19/USA/WA-UW60/2020	2020-03-09	North America / USA / Washington		2020-03-18
EPI_ISL_415626	hCoV-19/USA/WA-UW61/2020	2020-03-10	North America / USA / Washington		2020-03-18
EPI_ISL_415627	hCoV-19/USA/WA-UW62/2020	2020-03-09	North America / USA / Washington		2020-03-18
EPI_ISL_415629	hCoV-19/Scotland/EDB004/2020	2020-03-04	Europe / United Kingdom / Scotland		2020-03-18
EPI_ISL_415630	hCoV-19/Scotland/CVR07/2020	2020-03-09	Europe / United Kingdom / Scotland		2020-03-18
EPI_ISL_415631	hCoV-19/Scotland/CVR10/2020	2020-03-10	Europe / United Kingdom / Scotland		2020-03-18
EPI_ISL_415640	hCoV-19/Scotland/EDB003/2020	2020-03-08	Europe / United Kingdom / Scotland		2020-03-18
EPI_ISL_415641	hCoV-19/Georgia/Tb-54/2020	2020-02-27	Asia / Georgia / Tbilisi		2020-03-18
EPI_ISL_415642	hCoV-19/Georgia/Tb-477/2020	2020-03-10	Asia / Georgia / Tbilisi		2020-03-18
EPI_ISL_415643	hCoV-19/Georgia/Tb-468/2020	2020-03-10	Asia / Georgia / Tbilisi		2020-03-18
EPI_ISL_415644	hCoV-19/Georgia/Tb-82/2020	2020-02-28	Asia / Georgia / Tbilisi		2020-03-18
EPI_ISL_415646	hCoV-19/Denmark/SSI-101/2020	2020-03-03	Europe / Denmark		2020-03-18
EPI_ISL_415647	hCoV-19/Denmark/SSI-102/2020	2020-03-03	Europe / Denmark / Hovedstaden / Copenhagen		2020-03-18
EPI_ISL_415648	hCoV-19/Denmark/SSI-104/2020	2020-03-03	Europe / Denmark		2020-03-18
EPI_ISL_415649	hCoV-19/France/HDF-2039/2020	2020-03-05	Europe / France / Hauts-de-France / Cr√©py-en -Valois		2020-03-18
EPI_ISL_415650	hCoV-19/France/IDF-2075/2020	2020-03-02	Europe / France / √éle-de-France		2020-03-18
EPI_ISL_415651	hCoV-19/France/BFC-2094/2020	2020-03-05	Europe / France / Bourgogne-Franche-Comt√© / Montreux-Chateau		2020-03-18
EPI_ISL_415652	hCoV-19/France/BFC-2147/2020	2020-03-05	Europe / France / Bourgogne-Franche-Comt√© / Thise		2020-03-18
EPI_ISL_415654	hCoV-19/France/HDF-2174/2020	2020-03-09	Europe / France / Hauts-de-France / Compi√®gne		2020-03-18
EPI_ISL_415655	hCoV-19/Wales/PHW27/2020	2020-03-12	Europe / United Kingdom / Wales		2020-03-19
EPI_ISL_415656	hCoV-19/Wales/PHW33/2020	2020-03-12	Europe / United Kingdom / Wales		2020-03-19
EPI_ISL_415657	hCoV-19/Wales/PHW37/2020	2020-03-12	Europe / United Kingdom / Wales		2020-03-19
EPI_ISL_415658	hCoV-19/Chile/RM-MSHS-op2d1/2020	2020-03-06	South America / Chile / Region Metropolitana de Santiago / Santiago	Family unit (op1-4) with history of travel to Europe	2020-03-19
EPI_ISL_415659	hCoV-19/Wales/PHW28/2020	2020-03-12	Europe / United Kingdom / Wales		2020-03-19
EPI_ISL_415660	hCoV-19/Chile/RM-MSHS-op3d1/2020	2020-03-07	South America / Chile / Region Metropolitana de Santiago / Santiago	Family unit (op1-4) with history of travel to Europe	2020-03-19
EPI_ISL_415661	hCoV-19/Chile/RM-MSHS-op4d1/2020	2020-03-08	South America / Chile / Region Metropolitana de Santiago / Santiago	Family unit (op1-4) with history of travel to Europe	2020-03-19
EPI_ISL_415698	hCoV-19/Switzerland/GR-HUG-2988/2020	2020-02-27	Europe / Switzerland / Graubunden		2020-03-19
EPI_ISL_415699	hCoV-19/Switzerland/GR-HUG-3043/2020	2020-02-27	Europe / Switzerland / Graubunden		2020-03-19
EPI_ISL_415700	hCoV-19/Switzerland/GE-HUG-1402/2020	2020-02-28	Europe / Switzerland / Geneve		2020-03-19
EPI_ISL_415701	hCoV-19/Switzerland/BS-HUG-0914/2020	2020-03-02	Europe / Switzerland / Basel-Stadt		2020-03-19
EPI_ISL_415702	hCoV-19/Switzerland/SZ-HUG-1417/2020	2020-03-02	Europe / Switzerland / Schwyz		2020-03-19
EPI_ISL_415703	hCoV-19/Switzerland/TI-HUG-2045/2020	2020-03-01	Europe / Switzerland / Ticino		2020-03-19
EPI_ISL_415704	hCoV-19/Switzerland/BE-HUG-2536/2020	2020-03-04	Europe / Switzerland / Bern		2020-03-19
EPI_ISL_415705	hCoV-19/Switzerland/GE-HUG-4135/2020	2020-03-06	Europe / Switzerland / Geneve		2020-03-19
EPI_ISL_415706	hCoV-19/Switzerland/GE-HUG-06207/2020	2020-03-06	Europe / Switzerland / Geneve		2020-03-19
EPI_ISL_415707	hCoV-19/Switzerland/GE-HUG-6679/2020	2020-03-08	Europe / Switzerland / Geneve		2020-03-19
EPI_ISL_415708	hCoV-19/Switzerland/GE-HUG-4984/2020	2020-03-07	Europe / Switzerland / Geneve		2020-03-19
EPI_ISL_415709	hCoV-19/Hangzhou/ZJU-01/2020	2020-01-25	Asia / China / Hangzhou		2020-03-19
EPI_ISL_415710	hCoV-19/Russia/StPetersburg-3524/2020	2020-03-15	Europe / Russia / Saint Petersburg		2020-03-19
EPI_ISL_415711	hCoV-19/Hangzhou/ZJU-05/2020	2020-01-22	Asia / China / Hangzhou		2020-03-19
EPI_ISL_415741	hCoV-19/Taiwan/CGMH-CGU-03/2020	2020-02-26	Asia / Taiwan / Taoyuan		2020-03-19
EPI_ISL_415742	hCoV-19/Taiwan/CGMH-CGU-04/2020	2020-02-27	Asia / Taiwan / Taoyuan		2020-03-19
EPI_ISL_415743	hCoV-19/Taiwan/CGMH-CGU-05/2020	2020-02-27	Asia / Taiwan / Taoyuan		2020-03-19
EPI_ISL_415787	hCoV-19/Peru/LIM-010/2020	2020-03-10	South America / Peru / Lima		2020-03-19
EPI_ISL_415920	hCoV-19/Wales/PHW32/2020	2020-03-12	Europe / United Kingdom / Wales		2020-03-19
EPI_ISL_416024	hCoV-19/Wales/PHW35/2020	2020-03-11	Europe / United Kingdom / Wales		2020-03-19
EPI_ISL_416028	hCoV-19/Brazil/SP-07/2020	2020-03-03	South America / Brazil / S√£o Paulo / S√£o Paulo	Travel Venice and Rome	2020-03-20
EPI_ISL_416029	hCoV-19/Brazil/SP-08/2020	2020-03-04	South America / Brazil / S√£o Paulo / S√£o Paulo	Contact	2020-03-20
EPI_ISL_416031	hCoV-19/Brazil/SP-09/2020	2020-03-04	South America / Brazil / S√£o Paulo / S√£o Paulo	Contact	2020-03-20
EPI_ISL_416032	hCoV-19/Brazil/SP-10/2020	2020-03-04	South America / Brazil / Distrito Federal / Brasilia	Travel	2020-03-20
EPI_ISL_416033	hCoV-19/Brazil/SP-11/2020	2020-03-03	South America / Brazil / S√£o Paulo / S√£o Paulo	Travel to UK	2020-03-20
EPI_ISL_416034	hCoV-19/Brazil/SP-12/2020	2020-03-04	South America / Brazil / S√£o Paulo / S√£o Paulo	Travel to USA	2020-03-20
EPI_ISL_416035	hCoV-19/Brazil/SP-13/2020	2020-03-05	South America / Brazil / S√£o Paulo / S√£o Paulo	Contact	2020-03-20
EPI_ISL_416036	hCoV-19/Brazil/SP-14/2020	2020-03-05	South America / Brazil / S√£o Paulo / S√£o Paulo	Travel to Italy	2020-03-20
EPI_ISL_416042	hCoV-19/Hangzhou/ZJU-02/2020	2020-01-26	Asia / China / Hangzhou		2020-03-20
EPI_ISL_416044	hCoV-19/Hangzhou/ZJU-03/2020	2020-01-25	Asia / China / Hangzhou		2020-03-20
EPI_ISL_416046	hCoV-19/Hangzhou/ZJU-04/2020	2020-01-24	Asia / China / Hangzhou		2020-03-20
EPI_ISL_416047	hCoV-19/Hangzhou/ZJU-06/2020	2020-02-02	Asia / China / Hangzhou		2020-03-20
EPI_ISL_416140	hCoV-19/Denmark/SSI-05/2020	2020-03-02	Europe / Denmark / Hovedstaden / Copenhagen		2020-03-20
EPI_ISL_416141	hCoV-19/Denmark/SSI-09/2020	2020-03-03	Europe / Denmark / Hovedstaden / Copenhagen		2020-03-20
EPI_ISL_416142	hCoV-19/Denmark/SSI-01/2020	2020-02-26	Europe / Denmark / Hovedstaden / Copenhagen		2020-03-20
EPI_ISL_416143	hCoV-19/Denmark/SSI-02/2020	2020-02-28	Europe / Denmark / Hovedstaden / Copenhagen		2020-03-20
EPI_ISL_416144	hCoV-19/Denmark/SSI-03/2020	2020-03-01	Europe / Denmark / Hovedstaden / Copenhagen		2020-03-20
EPI_ISL_416153	hCoV-19/Denmark/SSI-04/2020	2020-03-02	Europe / Denmark / Hovedstaden / Copenhagen		2020-03-20
EPI_ISL_416314	hCoV-19/Hong Kong/CUHK1/2020	2020-02-07	Asia / Hong Kong		2020-03-20
EPI_ISL_416316	hCoV-19/Shanghai/SH0002/2020	2020-01-25	Asia / China / Shanghai	unknown	2020-03-20
EPI_ISL_416317	hCoV-19/Shanghai/SH0003/2020	2020-01-25	Asia / China / Shanghai	unknown	2020-03-20
EPI_ISL_416318	hCoV-19/Shanghai/SH0004/2020	2020-01-28	Asia / China / Shanghai	unknown	2020-03-20
EPI_ISL_416319	hCoV-19/Shanghai/SH0005/2020	2020-01-28	Asia / China / Shanghai	unknown	2020-03-20
EPI_ISL_416320	hCoV-19/Shanghai/SH0007/2020	2020-01-28	Asia / China / Shanghai	unknown	2020-03-20
EPI_ISL_416321	hCoV-19/Shanghai/SH0008/2020	2020-01-28	Asia / China / Shanghai	unknown	2020-03-20
EPI_ISL_416322	hCoV-19/Shanghai/SH0009/2020	2020-01-29	Asia / China / Shanghai	unknown	2020-03-20
EPI_ISL_416323	hCoV-19/Shanghai/SH0010/2020	2020-01-29	Asia / China / Shanghai	unknown	2020-03-20
EPI_ISL_416324	hCoV-19/Shanghai/SH0011/2020	2020-01-29	Asia / China / Shanghai	unknown	2020-03-20
EPI_ISL_416325	hCoV-19/Shanghai/SH0012/2020	2020-02-02	Asia / China / Shanghai	unknown	2020-03-20
EPI_ISL_416326	hCoV-19/Shanghai/SH0013/2020	2020-01-30	Asia / China / Shanghai	unknown	2020-03-20
EPI_ISL_416329	hCoV-19/Shanghai/SH0020/2020	2020-02-01	Asia / China / Shanghai	unknown	2020-03-20
EPI_ISL_416330	hCoV-19/Shanghai/SH0021/2020	2020-02-02	Asia / China / Shanghai	unknown	2020-03-20
EPI_ISL_416331	hCoV-19/Shanghai/SH0022/2020	2020-01-30	Asia / China / Shanghai	unknown	2020-03-20
EPI_ISL_416332	hCoV-19/Shanghai/SH0023/2020	2020-01-30	Asia / China / Shanghai	unknown	2020-03-20
EPI_ISL_416333	hCoV-19/Shanghai/SH0024/2020	2020-01-30	Asia / China / Shanghai	unknown	2020-03-20
EPI_ISL_416334	hCoV-19/Shanghai/SH0025/2020	2020-02-06	Asia / China / Shanghai	unknown	2020-03-20
EPI_ISL_416335	hCoV-19/Shanghai/SH0026/2020	2020-02-02	Asia / China / Shanghai	unknown	2020-03-20
EPI_ISL_416336	hCoV-19/Shanghai/SH0027/2020	2020-02-01	Asia / China / Shanghai	unknown	2020-03-20
EPI_ISL_416337	hCoV-19/Shanghai/SH0028/2020	2020-02-04	Asia / China / Shanghai	unknown	2020-03-20
EPI_ISL_416338	hCoV-19/Shanghai/SH0029/2020	2020-02-01	Asia / China / Shanghai	unknown	2020-03-20
EPI_ISL_416339	hCoV-19/Shanghai/SH0030/2020	2020-02-03	Asia / China / Shanghai	unknown	2020-03-20
EPI_ISL_416340	hCoV-19/Shanghai/SH0031/2020	2020-02-02	Asia / China / Shanghai	unknown	2020-03-20
EPI_ISL_416341	hCoV-19/Shanghai/SH0032/2020	2020-02-01	Asia / China / Shanghai	unknown	2020-03-20
EPI_ISL_416342	hCoV-19/Shanghai/SH0033/2020	2020-02-04	Asia / China / Shanghai	unknown	2020-03-20
EPI_ISL_416348	hCoV-19/Shanghai/SH0039/2020	2020-02-06	Asia / China / Shanghai	unknown	2020-03-20
EPI_ISL_416349	hCoV-19/Shanghai/SH0040/2020	2020-01-30	Asia / China / Shanghai	unknown	2020-03-20
EPI_ISL_416350	hCoV-19/Shanghai/SH0041/2020	2020-01-29	Asia / China / Shanghai	unknown	2020-03-20
EPI_ISL_416352	hCoV-19/Shanghai/SH0043/2020	2020-01-30	Asia / China / Shanghai	unknown	2020-03-20
EPI_ISL_416353	hCoV-19/Shanghai/SH0044/2020	2020-02-04	Asia / China / Shanghai	unknown	2020-03-20
EPI_ISL_416354	hCoV-19/Shanghai/SH0045/2020	2020-02-04	Asia / China / Shanghai	unknown	2020-03-20
EPI_ISL_416355	hCoV-19/Shanghai/SH0047/2020	2020-02-04	Asia / China / Shanghai	unknown	2020-03-20
EPI_ISL_416358	hCoV-19/Shanghai/SH0050/2020	2020-02-05	Asia / China / Shanghai	unknown	2020-03-20
EPI_ISL_416359	hCoV-19/Shanghai/SH0051/2020	2020-02-06	Asia / China / Shanghai	unknown	2020-03-20
EPI_ISL_416361	hCoV-19/Shanghai/SH0053/2020	2020-02-01	Asia / China / Shanghai	unknown	2020-03-20
EPI_ISL_416362	hCoV-19/Shanghai/SH0054/2020	2020-02-02	Asia / China / Shanghai	unknown	2020-03-20
EPI_ISL_416363	hCoV-19/Shanghai/SH0055/2020	2020-02-08	Asia / China / Shanghai	unknown	2020-03-20
EPI_ISL_416364	hCoV-19/Shanghai/SH0056/2020	2020-02-08	Asia / China / Shanghai	unknown	2020-03-20
EPI_ISL_416365	hCoV-19/Shanghai/SH0058/2020	2020-01-30	Asia / China / Shanghai	unknown	2020-03-20
EPI_ISL_416366	hCoV-19/Shanghai/SH0059/2020	2020-01-30	Asia / China / Shanghai	unknown	2020-03-20
EPI_ISL_416367	hCoV-19/Shanghai/SH0060/2020	2020-02-01	Asia / China / Shanghai	unknown	2020-03-20
EPI_ISL_416368	hCoV-19/Shanghai/SH0065/2020	2020-02-05	Asia / China / Shanghai	unknown	2020-03-20
EPI_ISL_416369	hCoV-19/Shanghai/SH0066/2020	2020-02-05	Asia / China / Shanghai	unknown	2020-03-20
EPI_ISL_416370	hCoV-19/Shanghai/SH0067/2020	2020-02-01	Asia / China / Shanghai	unknown	2020-03-20
EPI_ISL_416372	hCoV-19/Shanghai/SH0069/2020	2020-02-01	Asia / China / Shanghai	unknown	2020-03-20
EPI_ISL_416373	hCoV-19/Shanghai/SH0070/2020	2020-02-07	Asia / China / Shanghai	unknown	2020-03-20
EPI_ISL_416376	hCoV-19/Shanghai/SH0073/2020	2020-02-05	Asia / China / Shanghai	unknown	2020-03-20
EPI_ISL_416377	hCoV-19/Shanghai/SH0074/2020	2020-02-07	Asia / China / Shanghai	unknown	2020-03-20
EPI_ISL_416378	hCoV-19/Shanghai/SH0075/2020	2020-01-30	Asia / China / Shanghai	unknown	2020-03-20
EPI_ISL_416379	hCoV-19/Shanghai/SH0076/2020	2020-02-01	Asia / China / Shanghai	unknown	2020-03-20
EPI_ISL_416380	hCoV-19/Shanghai/SH0077/2020	2020-02-09	Asia / China / Shanghai	unknown	2020-03-20
EPI_ISL_416381	hCoV-19/Shanghai/SH0079/2020	2020-02-01	Asia / China / Shanghai	unknown	2020-03-20
EPI_ISL_416382	hCoV-19/Shanghai/SH0080/2020	2020-02-08	Asia / China / Shanghai	unknown	2020-03-20
EPI_ISL_416384	hCoV-19/Shanghai/SH0083/2020	2020-02-04	Asia / China / Shanghai	unknown	2020-03-20
EPI_ISL_416387	hCoV-19/Shanghai/SH0088/2020	2020-02-01	Asia / China / Shanghai	unknown	2020-03-20
EPI_ISL_416389	hCoV-19/Shanghai/SH0093/2020	2020-01-21	Asia / China / Shanghai	unknown	2020-03-20
EPI_ISL_416390	hCoV-19/Shanghai/SH0094/2020	2020-01-31	Asia / China / Shanghai	unknown	2020-03-20
EPI_ISL_416393	hCoV-19/Shanghai/SH0101/2020	2020-02-09	Asia / China / Shanghai	unknown	2020-03-20
EPI_ISL_416394	hCoV-19/Shanghai/SH0102/2020	2020-02-14	Asia / China / Shanghai	unknown	2020-03-20
EPI_ISL_416396	hCoV-19/Shanghai/SH0106/2020	2020-02-10	Asia / China / Shanghai	unknown	2020-03-20
EPI_ISL_416397	hCoV-19/Shanghai/SH0107/2020	2020-02-02	Asia / China / Shanghai	unknown	2020-03-20
EPI_ISL_416398	hCoV-19/Shanghai/SH0109/2020	2020-02-02	Asia / China / Shanghai	unknown	2020-03-20
EPI_ISL_416399	hCoV-19/Shanghai/SH0110/2020	2020-02-13	Asia / China / Shanghai	unknown	2020-03-20
EPI_ISL_416400	hCoV-19/Shanghai/SH0112/2020	2020-02-02	Asia / China / Shanghai	unknown	2020-03-20
EPI_ISL_416401	hCoV-19/Shanghai/SH0114/2020	2020-02-02	Asia / China / Shanghai	unknown	2020-03-20
EPI_ISL_416402	hCoV-19/Shanghai/SH0115/2020	2020-02-11	Asia / China / Shanghai	unknown	2020-03-20
EPI_ISL_416403	hCoV-19/Shanghai/SH0117/2020	2020-02-02	Asia / China / Shanghai	unknown	2020-03-20
EPI_ISL_416404	hCoV-19/Shanghai/SH0119/2020	2020-02-09	Asia / China / Shanghai	unknown	2020-03-20
EPI_ISL_416405	hCoV-19/Shanghai/SH0121/2020	2020-02-02	Asia / China / Shanghai	unknown	2020-03-20
EPI_ISL_416406	hCoV-19/Shanghai/SH0125/2020	2020-02-15	Asia / China / Shanghai	unknown	2020-03-20
EPI_ISL_416407	hCoV-19/Shanghai/SH0126/2020	2020-02-15	Asia / China / Shanghai	unknown	2020-03-20
EPI_ISL_416409	hCoV-19/Shanghai/SH0128/2020	2020-02-02	Asia / China / Shanghai	unknown	2020-03-20
EPI_ISL_416410	hCoV-19/Australia/VIC02/2020	2020-01-24	Oceania / Australia / Victoria / Melbourne	unknown	2020-03-20
EPI_ISL_416411	hCoV-19/Australia/VIC03/2020	2020-01-25	Oceania / Australia / Victoria / Melbourne	unknown	2020-03-20
EPI_ISL_416412	hCoV-19/Australia/VIC04/2020	2020-03-02	Oceania / Australia / Victoria / Melbourne	unknown	2020-03-20
EPI_ISL_416413	hCoV-19/Australia/VIC05/2020	2020-03-05	Oceania / Australia / Victoria / Melbourne	unknown	2020-03-20
EPI_ISL_416415	hCoV-19/Australia/VIC07/2020	2020-02-08	Oceania / Australia / Victoria / Melbourne	unknown	2020-03-20
EPI_ISL_416425	hCoV-19/Hangzhou/ZJU-07/2020	2020-02-03	Asia / China / Hangzhou		2020-03-21
EPI_ISL_416426	hCoV-19/Hungary/mbl1/2020	2020-03-17	Europe / Hungary / Budapest		2020-03-21
EPI_ISL_416427	hCoV-19/Vietnam/38142/2020	2020-01-24	Asia / Vietnam / Thanhhoa		2020-03-21
EPI_ISL_416428	hCoV-19/Vietnam/39607/2020	2020-03-07	Asia / Vietnam / Quangning	Tourist	2020-03-21
EPI_ISL_416429	hCoV-19/Vietnam/CM99/2020	2020-02-11	Asia / Vietnam / Vinhphuc		2020-03-21
EPI_ISL_416430	hCoV-19/Vietnam/CM295/2020	2020-03-06	Asia / Vietnam / Hanoi		2020-03-21
EPI_ISL_416431	hCoV-19/Vietnam/CM296/2020	2020-03-06	Asia / Vietnam / Hanoi		2020-03-21
EPI_ISL_416432	hCoV-19/Saudi Arabia/KAIMRC-Alghoribi/2020	2020-03-07	Asia / Saudi Arabia / Riyadh		2020-03-21
EPI_ISL_416433	hCoV-19/USA/WA-UW77/2020	2020-03-10	North America / USA / Washington		2020-03-21
EPI_ISL_416434	hCoV-19/USA/WA-UW78/2020	2020-03-10	North America / USA / Washington		2020-03-21
EPI_ISL_416435	hCoV-19/USA/WA-UW79/2020	2020-03-10	North America / USA / Washington		2020-03-21
EPI_ISL_416436	hCoV-19/USA/WA-UW80/2020	2020-03-10	North America / USA / Washington		2020-03-21
EPI_ISL_416437	hCoV-19/USA/WA-UW81/2020	2020-03-10	North America / USA / Washington		2020-03-21
EPI_ISL_416438	hCoV-19/USA/WA-UW82/2020	2020-03-10	North America / USA / Washington		2020-03-21
EPI_ISL_416439	hCoV-19/USA/WA-UW83/2020	2020-03-10	North America / USA / Washington		2020-03-21
EPI_ISL_416440	hCoV-19/USA/WA-UW84/2020	2020-03-10	North America / USA / Washington		2020-03-21
EPI_ISL_416441	hCoV-19/USA/WA-UW85/2020	2020-03-10	North America / USA / Washington		2020-03-21
EPI_ISL_416442	hCoV-19/USA/WA-UW86/2020	2020-03-10	North America / USA / Washington		2020-03-21
EPI_ISL_416443	hCoV-19/USA/WA-UW87/2020	2020-03-10	North America / USA / Washington		2020-03-21
EPI_ISL_416444	hCoV-19/USA/WA-UW88/2020	2020-03-10	North America / USA / Washington		2020-03-21
EPI_ISL_416445	hCoV-19/USA/WA-UW89/2020	2020-03-10	North America / USA / Washington		2020-03-21
EPI_ISL_416446	hCoV-19/USA/WA-UW90/2020	2020-03-10	North America / USA / Washington		2020-03-21
EPI_ISL_416447	hCoV-19/USA/WA-UW91/2020	2020-03-10	North America / USA / Washington		2020-03-21
EPI_ISL_416448	hCoV-19/USA/WA-UW92/2020	2020-03-11	North America / USA / Washington		2020-03-21
EPI_ISL_416449	hCoV-19/USA/WA-UW93/2020	2020-03-11	North America / USA / Washington		2020-03-21
EPI_ISL_416450	hCoV-19/USA/WA-UW94/2020	2020-03-11	North America / USA / Washington		2020-03-21
EPI_ISL_416451	hCoV-19/USA/WA-UW95/2020	2020-03-10	North America / USA / Washington		2020-03-21
EPI_ISL_416452	hCoV-19/USA/WA-UW96/2020	2020-03-10	North America / USA / Washington		2020-03-21
EPI_ISL_416453	hCoV-19/USA/WA-UW36/2020	2020-03-07	North America / USA / Washington		2020-03-21
EPI_ISL_416454	hCoV-19/USA/WA-UW37/2020	2020-03-06	North America / USA / Washington		2020-03-21
EPI_ISL_416455	hCoV-19/USA/WA-UW38/2020	2020-03-07	North America / USA / Washington		2020-03-21
EPI_ISL_416456	hCoV-19/USA/WA-UW39/2020	2020-03-06	North America / USA / Washington		2020-03-21
EPI_ISL_416457	hCoV-19/USA/CA-MG0987/2020	2020-03-18	North America / USA / California / San Diego County		2020-03-22
EPI_ISL_416458	hCoV-19/Kuwait/KU12/2020	2020-03-02	Asia / Kuwait / Hawali	Traveled from Iran Qom city - Quarantine	2020-03-22
EPI_ISL_416460	hCoV-19/USA/WA-S5/2020	2020-02-29	North America / USA / Washington / King County		2020-03-22
EPI_ISL_416461	hCoV-19/USA/WA-S6/2020	2020-02-29	North America / USA / Washington / King County		2020-03-22
EPI_ISL_416462	hCoV-19/USA/WA-S7/2020	2020-02-24	North America / USA / Washington		2020-03-22
EPI_ISL_416465	hCoV-19/USA/WA-S10/2020	2020-02-29	North America / USA / Washington / King County		2020-03-22
EPI_ISL_416466	hCoV-19/USA/WA-S11/2020	2020-03-03	North America / USA / Washington / King County		2020-03-22
EPI_ISL_416467	hCoV-19/Belgium/MTR-03021/2020	2020-03-02	Europe / Belgium / Holsbeek		2020-03-22
EPI_ISL_416468	hCoV-19/Belgium/GMH-03022/2020	2020-03-02	Europe / Belgium / Holsbeek		2020-03-22
EPI_ISL_416469	hCoV-19/Belgium/SN-03031/2020	2020-03-03	Europe / Belgium / Kessel-Lo		2020-03-22
EPI_ISL_416470	hCoV-19/Belgium/DB-03023/2020	2020-03-02	Europe / Belgium / Couthuin		2020-03-22
EPI_ISL_416471	hCoV-19/Belgium/DBD-03024/2020	2020-03-02	Europe / Belgium / Kessel-Lo		2020-03-22
EPI_ISL_416472	hCoV-19/Belgium/UMF-03025/2020	2020-03-02	Europe / Belgium / Kessel-Lo		2020-03-22
EPI_ISL_416473	hCoV-19/Hangzhou/ZJU-08/2020	2020-01-26	Asia / China / Hangzhou		2020-03-22
EPI_ISL_416474	hCoV-19/Hangzhou/ZJU-09/2020	2020-01-28	Asia / China / Hangzhou		2020-03-22
EPI_ISL_416475	hCoV-19/Belgium/DBA-03032/2020	2020-03-03	Europe / Belgium / Leuven		2020-03-22
EPI_ISL_416476	hCoV-19/Belgium/MTR-03026/2020	2020-03-02	Europe / Belgium / Holsbeek		2020-03-22
EPI_ISL_416477	hCoV-19/Georgia/Tb-390/2020	2020-03-08	Asia / Georgia / Tbilisi		2020-03-22
EPI_ISL_416478	hCoV-19/Georgia/Tb-673/2020	2020-03-14	Asia / Georgia / Tbilisi		2020-03-22
EPI_ISL_416479	hCoV-19/Georgia/Tb-273/2020	2020-03-05	Asia / Georgia / Tbilisi		2020-03-22
EPI_ISL_416480	hCoV-19/Georgia/Tb-537/2020	2020-03-11	Asia / Georgia / Tbilisi		2020-03-22
EPI_ISL_416481	hCoV-19/Georgia/Tb-712/2020	2020-03-16	Asia / Georgia / Tbilisi		2020-03-22
EPI_ISL_416482	hCoV-19/Georgia/Tb/2020	2020-03-13	Asia / Georgia / Tbilisi		2020-03-22
EPI_ISL_416484	hCoV-19/Spain/VC-FISABIO-5/2020	2020-02-27	Europe / Spain / Comunitat Valenciana / Valencia		2020-03-22
EPI_ISL_416485	hCoV-19/Spain/VC-FISABIO-6/2020	2020-02-27	Europe / Spain / Comunitat Valenciana / Valencia		2020-03-22
EPI_ISL_416486	hCoV-19/Spain/VC-FISABIO-7/2020	2020-03-02	Europe / Spain / Comunitat Valenciana / Valencia		2020-03-22
EPI_ISL_416487	hCoV-19/Spain/VC-FISABIO-8/2020	2020-03-04	Europe / Spain / Comunitat Valenciana / Valencia		2020-03-22
EPI_ISL_416488	hCoV-19/Poland/PL_P1/2020	2020-03-03	Europe / Poland / Zielonogorskie	Hospital	2020-03-22
EPI_ISL_416489	hCoV-19/USA/WI-UW-02/2020	2020-03-15	North America / USA / Wisconsin / Dane County		2020-03-22
EPI_ISL_416491	hCoV-19/USA/WI-UW-04/2020	2020-03-15	North America / USA / Wisconsin / Dane County		2020-03-22
EPI_ISL_416492	hCoV-19/USA/WI-UW-05/2020	2020-03-15	North America / USA / Wisconsin / Dane County		2020-03-22
EPI_ISL_416493	hCoV-19/France/HDF-2196/2020	2020-03-08	Europe / France / Hauts-de-France / Chateau-Thierry		2020-03-22
EPI_ISL_416494	hCoV-19/France/NOR-N2223/2020	2020-03-04	Europe / France / Normandie / Rouen		2020-03-22
EPI_ISL_416495	hCoV-19/France/HDF-2234/2020	2020-03-10	Europe / France / Hauts-de-France / Compi√®gne		2020-03-22
EPI_ISL_416496	hCoV-19/France/HDF-2237/2020	2020-03-10	Europe / France / Hauts-de-France / Compi√®gne		2020-03-22
EPI_ISL_416497	hCoV-19/France/HDF-2239/2020	2020-03-10	Europe / France / Hauts-de-France / Compi√®gne		2020-03-22
EPI_ISL_416498	hCoV-19/France/IDF-2256/2020	2020-03-11	Europe / France / √éle-de-France / Garches		2020-03-22
EPI_ISL_416499	hCoV-19/France/IDF-2278/2020	2020-03-11	Europe / France / √éle-de-France / Longjumeau		2020-03-22
EPI_ISL_416500	hCoV-19/France/IDF-2279/2020	2020-03-11	Europe / France / √éle-de-France / Longjumeau		2020-03-22
EPI_ISL_416501	hCoV-19/France/IDF-2284/2020	2020-03-10	Europe / France / √éle-de-France / Levallois-Perret		2020-03-22
EPI_ISL_416502	hCoV-19/France/BRE-2330/2020	2020-02-26	Europe / France / Bretagne / Rennes		2020-03-22
EPI_ISL_416503	hCoV-19/France/BRE-2334/2020	2020-03-01	Europe / France / Bretagne / Rennes		2020-03-22
EPI_ISL_416504	hCoV-19/France/BRE-2335/2020	2020-03-02	Europe / France / Bretagne / Rennes		2020-03-22
EPI_ISL_416505	hCoV-19/France/BRE-2336/2020	2020-03-02	Europe / France / Bretagne / Rennes		2020-03-22
EPI_ISL_416506	hCoV-19/France/BRE-2337/2020	2020-03-03	Europe / France / Bretagne / Rennes		2020-03-22
EPI_ISL_416507	hCoV-19/France/BRE-2340/2020	2020-03-05	Europe / France / Bretagne / Rennes		2020-03-22
EPI_ISL_416508	hCoV-19/France/BRE-2343/2020	2020-03-06	Europe / France / Bretagne / Rennes		2020-03-22
EPI_ISL_416509	hCoV-19/France/BRE-2344/2020	2020-03-06	Europe / France / Bretagne / Rennes		2020-03-22
EPI_ISL_416510	hCoV-19/France/BRE-2346/2020	2020-03-06	Europe / France / Bretagne / Rennes		2020-03-22
EPI_ISL_416511	hCoV-19/France/BRE-2348/2020	2020-03-07	Europe / France / Bretagne / Rennes		2020-03-22
EPI_ISL_416512	hCoV-19/France/BRE-2349/2020	2020-03-07	Europe / France / Bretagne / Rennes		2020-03-22
EPI_ISL_416513	hCoV-19/France/BRE-2351/2020	2020-03-07	Europe / France / Bretagne / Rennes		2020-03-22
EPI_ISL_416514	hCoV-19/Australia/VIC08/2020	2020-03-15	Oceania / Australia / Victoria / Melbourne	unknown	2020-03-22
EPI_ISL_416515	hCoV-19/Australia/VIC09/2020	2020-03-15	Oceania / Australia / Victoria / Melbourne	unknown	2020-03-22
EPI_ISL_416516	hCoV-19/Australia/VIC10/2020	2020-03-16	Oceania / Australia / Victoria / Melbourne	unknown	2020-03-22
EPI_ISL_416519	hCoV-19/New Zealand/20VR0189/2020	2020-03-02	Oceania / New Zealand / Auckland		2020-03-22
EPI_ISL_416521	hCoV-19/Saudi Arabia/SCDC-3321/2020	2020-03-10	Asia / Saudi Arabia		2020-03-22
EPI_ISL_416522	hCoV-19/Saudi Arabia/SCDC-3324/2020	2020-03-10	Asia / Saudi Arabia		2020-03-22
EPI_ISL_416523	hCoV-19/USA/WI-UW-03/2020	2020-03-14	North America / USA / Wisconsin / Dane County		2020-03-22
EPI_ISL_416524	hCoV-19/Japan/SMU-0311S2/2020	2020-03-11	Asia / Japan / Saitama		2020-03-22
EPI_ISL_416525	hCoV-19/Japan/SMU-0311S3/2020	2020-03-11	Asia / Japan / Saitama		2020-03-22
EPI_ISL_416538	hCoV-19/New Zealand/20VR0275/2020	2020-03-15	Oceania / New Zealand / Wellington	Traveled from USA	2020-03-23
EPI_ISL_416539	hCoV-19/New Zealand/20VR0276/2020	2020-03-15	Oceania / New Zealand / Wellington		2020-03-23
EPI_ISL_416541	hCoV-19/Kuwait/KU09/2020	2020-03-02	Asia / Kuwait / Dasman	Quarantine Center	2020-03-23
EPI_ISL_416542	hCoV-19/Kuwait/KU17/2020	2020-03-02	Asia / Kuwait / Dasman	Quarantine Center	2020-03-23
EPI_ISL_416543	hCoV-19/Kuwait/KU18/2020	2020-03-02	Asia / Kuwait / Dasman	Quarantine Center, Ministry of Health Luwait	2020-03-23
EPI_ISL_416565	hCoV-19/Japan/DP0005/2020	2020-02-15	Asia / Japan	Diamond Princess cruise ship	2020-03-23
EPI_ISL_416566	hCoV-19/Japan/DP0027/2020	2020-02-15	Asia / Japan	Diamond Princess cruise ship	2020-03-23
EPI_ISL_416567	hCoV-19/Japan/DP0037/2020	2020-02-15	Asia / Japan	Diamond Princess cruise ship	2020-03-23
EPI_ISL_416569	hCoV-19/Japan/DP0059/2020	2020-02-15	Asia / Japan	Diamond Princess cruise ship	2020-03-23
EPI_ISL_416570	hCoV-19/Japan/DP0065/2020	2020-02-15	Asia / Japan	Diamond Princess cruise ship	2020-03-23
EPI_ISL_416571	hCoV-19/Japan/DP0077/2020	2020-02-15	Asia / Japan	Diamond Princess cruise ship	2020-03-23
EPI_ISL_416572	hCoV-19/Japan/DP0078/2020	2020-02-15	Asia / Japan	Diamond Princess cruise ship	2020-03-23
EPI_ISL_416573	hCoV-19/Japan/DP0104/2020	2020-02-15	Asia / Japan	Diamond Princess cruise ship	2020-03-23
EPI_ISL_416574	hCoV-19/Japan/DP0107/2020	2020-02-15	Asia / Japan	Diamond Princess cruise ship	2020-03-23
EPI_ISL_416575	hCoV-19/Japan/DP0121/2020	2020-02-15	Asia / Japan	Diamond Princess cruise ship	2020-03-23
EPI_ISL_416576	hCoV-19/Japan/DP0133/2020	2020-02-15	Asia / Japan	Diamond Princess cruise ship	2020-03-23
EPI_ISL_416577	hCoV-19/Japan/DP0134/2020	2020-02-15	Asia / Japan	Diamond Princess cruise ship	2020-03-23
EPI_ISL_416578	hCoV-19/Japan/DP0152/2020	2020-02-15	Asia / Japan	Diamond Princess cruise ship	2020-03-23
EPI_ISL_416579	hCoV-19/Japan/DP0158/2020	2020-02-15	Asia / Japan	Diamond Princess cruise ship	2020-03-23
EPI_ISL_416580	hCoV-19/Japan/DP0184/2020	2020-02-15	Asia / Japan	Diamond Princess cruise ship	2020-03-23
EPI_ISL_416581	hCoV-19/Japan/DP0190/2020	2020-02-15	Asia / Japan	Diamond Princess cruise ship	2020-03-23
EPI_ISL_416582	hCoV-19/Japan/DP0191/2020	2020-02-15	Asia / Japan	Diamond Princess cruise ship	2020-03-23
EPI_ISL_416583	hCoV-19/Japan/DP0196/2020	2020-02-15	Asia / Japan	Diamond Princess cruise ship	2020-03-23
EPI_ISL_416584	hCoV-19/Japan/DP0200/2020	2020-02-15	Asia / Japan	Diamond Princess cruise ship	2020-03-23
EPI_ISL_416585	hCoV-19/Japan/DP0236/2020	2020-02-16	Asia / Japan	Diamond Princess cruise ship	2020-03-23
EPI_ISL_416586	hCoV-19/Japan/DP0274/2020	2020-02-16	Asia / Japan	Diamond Princess cruise ship	2020-03-23
EPI_ISL_416587	hCoV-19/Japan/DP0278/2020	2020-02-16	Asia / Japan	Diamond Princess cruise ship	2020-03-23
EPI_ISL_416588	hCoV-19/Japan/DP0286/2020	2020-02-16	Asia / Japan	Diamond Princess cruise ship	2020-03-23
EPI_ISL_416589	hCoV-19/Japan/DP0287/2020	2020-02-16	Asia / Japan	Diamond Princess cruise ship	2020-03-23
EPI_ISL_416590	hCoV-19/Japan/DP0289/2020	2020-02-16	Asia / Japan	Diamond Princess cruise ship	2020-03-23
EPI_ISL_416591	hCoV-19/Japan/DP0290/2020	2020-02-16	Asia / Japan	Diamond Princess cruise ship	2020-03-23
EPI_ISL_416592	hCoV-19/Japan/DP0294/2020	2020-02-16	Asia / Japan	Diamond Princess cruise ship	2020-03-23
EPI_ISL_416593	hCoV-19/Japan/DP0311/2020	2020-02-16	Asia / Japan	Diamond Princess cruise ship	2020-03-23
EPI_ISL_416594	hCoV-19/Japan/DP0319/2020	2020-02-16	Asia / Japan	Diamond Princess cruise ship	2020-03-23
EPI_ISL_416595	hCoV-19/Japan/DP0328/2020	2020-02-16	Asia / Japan	Diamond Princess cruise ship	2020-03-23
EPI_ISL_416596	hCoV-19/Japan/DP0344/2020	2020-02-16	Asia / Japan	Diamond Princess cruise ship	2020-03-23
EPI_ISL_416597	hCoV-19/Japan/DP0346/2020	2020-02-16	Asia / Japan	Diamond Princess cruise ship	2020-03-23
EPI_ISL_416598	hCoV-19/Japan/DP0357/2020	2020-02-16	Asia / Japan	Diamond Princess cruise ship	2020-03-23
EPI_ISL_416599	hCoV-19/Japan/DP0361/2020	2020-02-16	Asia / Japan	Diamond Princess cruise ship	2020-03-23
EPI_ISL_416600	hCoV-19/Japan/DP0438/2020	2020-02-16	Asia / Japan	Diamond Princess cruise ship	2020-03-23
EPI_ISL_416601	hCoV-19/Japan/DP0457/2020	2020-02-16	Asia / Japan	Diamond Princess cruise ship	2020-03-23
EPI_ISL_416602	hCoV-19/Japan/DP0462/2020	2020-02-16	Asia / Japan	Diamond Princess cruise ship	2020-03-23
EPI_ISL_416603	hCoV-19/Japan/DP0464/2020	2020-02-16	Asia / Japan	Diamond Princess cruise ship	2020-03-23
EPI_ISL_416604	hCoV-19/Japan/DP0476/2020	2020-02-16	Asia / Japan	Diamond Princess cruise ship	2020-03-23
EPI_ISL_416605	hCoV-19/Japan/DP0481/2020	2020-02-16	Asia / Japan	Diamond Princess cruise ship	2020-03-23
EPI_ISL_416606	hCoV-19/Japan/DP0482/2020	2020-02-16	Asia / Japan	Diamond Princess cruise ship	2020-03-23
EPI_ISL_416607	hCoV-19/Japan/DP0543/2020	2020-02-17	Asia / Japan	Diamond Princess cruise ship	2020-03-23
EPI_ISL_416608	hCoV-19/Japan/DP0544/2020	2020-02-17	Asia / Japan	Diamond Princess cruise ship	2020-03-23
EPI_ISL_416609	hCoV-19/Japan/DP0568/2020	2020-02-17	Asia / Japan	Diamond Princess cruise ship	2020-03-23
EPI_ISL_416610	hCoV-19/Japan/DP0588/2020	2020-02-17	Asia / Japan	Diamond Princess cruise ship	2020-03-23
EPI_ISL_416611	hCoV-19/Japan/DP0644/2020	2020-02-17	Asia / Japan	Diamond Princess cruise ship	2020-03-23
EPI_ISL_416612	hCoV-19/Japan/DP0645/2020	2020-02-17	Asia / Japan	Diamond Princess cruise ship	2020-03-23
EPI_ISL_416613	hCoV-19/Japan/DP0654/2020	2020-02-17	Asia / Japan	Diamond Princess cruise ship	2020-03-23
EPI_ISL_416614	hCoV-19/Japan/DP0687/2020	2020-02-17	Asia / Japan	Diamond Princess cruise ship	2020-03-23
EPI_ISL_416615	hCoV-19/Japan/DP0690/2020	2020-02-17	Asia / Japan	Diamond Princess cruise ship	2020-03-23
EPI_ISL_416617	hCoV-19/Japan/DP0699/2020	2020-02-17	Asia / Japan	Diamond Princess cruise ship	2020-03-23
EPI_ISL_416618	hCoV-19/Japan/DP0700/2020	2020-02-17	Asia / Japan	Diamond Princess cruise ship	2020-03-23
EPI_ISL_416619	hCoV-19/Japan/DP0703/2020	2020-02-17	Asia / Japan	Diamond Princess cruise ship	2020-03-23
EPI_ISL_416620	hCoV-19/Japan/DP0724/2020	2020-02-17	Asia / Japan	Diamond Princess cruise ship	2020-03-23
EPI_ISL_416621	hCoV-19/Japan/DP0743/2020	2020-02-17	Asia / Japan	Diamond Princess cruise ship	2020-03-23
EPI_ISL_416622	hCoV-19/Japan/DP0752/2020	2020-02-17	Asia / Japan	Diamond Princess cruise ship	2020-03-23
EPI_ISL_416624	hCoV-19/Japan/DP0764/2020	2020-02-17	Asia / Japan	Diamond Princess cruise ship	2020-03-23
EPI_ISL_416625	hCoV-19/Japan/DP0765/2020	2020-02-17	Asia / Japan	Diamond Princess cruise ship	2020-03-23
EPI_ISL_416626	hCoV-19/Japan/DP0779/2020	2020-02-17	Asia / Japan	Diamond Princess cruise ship	2020-03-23
EPI_ISL_416627	hCoV-19/Japan/DP0785/2020	2020-02-17	Asia / Japan	Diamond Princess cruise ship	2020-03-23
EPI_ISL_416628	hCoV-19/Japan/DP0786/2020	2020-02-17	Asia / Japan	Diamond Princess cruise ship	2020-03-23
EPI_ISL_416629	hCoV-19/Japan/DP0802/2020	2020-02-17	Asia / Japan	Diamond Princess cruise ship	2020-03-23
EPI_ISL_416630	hCoV-19/Japan/DP0803/2020	2020-02-17	Asia / Japan	Diamond Princess cruise ship	2020-03-23
EPI_ISL_416631	hCoV-19/Japan/DP0804/2020	2020-02-17	Asia / Japan	Diamond Princess cruise ship	2020-03-23
EPI_ISL_416632	hCoV-19/Japan/DP0827/2020	2020-02-17	Asia / Japan	Diamond Princess cruise ship	2020-03-23
EPI_ISL_416633	hCoV-19/Japan/DP0880/2020	2020-02-17	Asia / Japan	Diamond Princess cruise ship	2020-03-23
EPI_ISL_416634	hCoV-19/Japan/DP0890/2020	2020-02-17	Asia / Japan	Diamond Princess cruise ship	2020-03-23
EPI_ISL_416635	hCoV-19/USA/WA-UW97/2020	2020-03-12	North America / USA / Washington		2020-03-23
EPI_ISL_416636	hCoV-19/USA/WA-UW98/2020	2020-03-12	North America / USA / Washington		2020-03-23
EPI_ISL_416637	hCoV-19/USA/WA-UW99/2020	2020-03-12	North America / USA / Washington		2020-03-23
EPI_ISL_416638	hCoV-19/USA/WA-UW100/2020	2020-03-12	North America / USA / Washington		2020-03-23
EPI_ISL_416639	hCoV-19/USA/WA-UW101/2020	2020-03-10	North America / USA / Washington		2020-03-23
EPI_ISL_416641	hCoV-19/USA/WA-UW103/2020	2020-03-11	North America / USA / Washington		2020-03-23
EPI_ISL_416642	hCoV-19/USA/WA-UW104/2020	2020-03-11	North America / USA / Washington		2020-03-23
EPI_ISL_416643	hCoV-19/USA/WA-UW105/2020	2020-03-11	North America / USA / Washington		2020-03-23
EPI_ISL_416644	hCoV-19/USA/WA-UW106/2020	2020-03-11	North America / USA / Washington		2020-03-23
EPI_ISL_416646	hCoV-19/USA/WA-UW108/2020	2020-03-11	North America / USA / Washington		2020-03-23
EPI_ISL_416647	hCoV-19/USA/WA-UW109/2020	2020-03-11	North America / USA / Washington		2020-03-23
EPI_ISL_416648	hCoV-19/USA/WA-UW110/2020	2020-03-11	North America / USA / Washington		2020-03-23
EPI_ISL_416649	hCoV-19/USA/WA-UW111/2020	2020-03-11	North America / USA / Washington		2020-03-23
EPI_ISL_416650	hCoV-19/USA/WA-UW112/2020	2020-03-10	North America / USA / Washington		2020-03-23
EPI_ISL_416651	hCoV-19/USA/WA-UW113/2020	2020-03-11	North America / USA / Washington		2020-03-23
EPI_ISL_416652	hCoV-19/USA/WA-UW114/2020	2020-03-11	North America / USA / Washington		2020-03-23
EPI_ISL_416653	hCoV-19/USA/WA-UW115/2020	2020-03-11	North America / USA / Washington		2020-03-23
EPI_ISL_416654	hCoV-19/USA/WA-UW116/2020	2020-03-11	North America / USA / Washington		2020-03-23
EPI_ISL_416655	hCoV-19/USA/WA-UW117/2020	2020-03-11	North America / USA / Washington		2020-03-23
EPI_ISL_416656	hCoV-19/USA/WA-UW118/2020	2020-03-11	North America / USA / Washington		2020-03-23
EPI_ISL_416657	hCoV-19/USA/WA-UW119/2020	2020-03-11	North America / USA / Washington		2020-03-23
EPI_ISL_416658	hCoV-19/USA/WA-UW120/2020	2020-03-11	North America / USA / Washington		2020-03-23
EPI_ISL_416659	hCoV-19/USA/WA-UW121/2020	2020-03-11	North America / USA / Washington		2020-03-23
EPI_ISL_416660	hCoV-19/USA/WA-UW122/2020	2020-03-10	North America / USA / Washington		2020-03-23
EPI_ISL_416661	hCoV-19/USA/WA-UW123/2020	2020-03-12	North America / USA / Washington		2020-03-23
EPI_ISL_416662	hCoV-19/USA/WA-UW124/2020	2020-03-12	North America / USA / Washington		2020-03-23
EPI_ISL_416663	hCoV-19/USA/WA-UW125/2020	2020-03-12	North America / USA / Washington		2020-03-23
EPI_ISL_416664	hCoV-19/USA/WA-UW126/2020	2020-03-12	North America / USA / Washington		2020-03-23
EPI_ISL_416665	hCoV-19/USA/WA-UW127/2020	2020-03-12	North America / USA / Washington		2020-03-23
EPI_ISL_416666	hCoV-19/USA/WA-UW128/2020	2020-03-12	North America / USA / Washington		2020-03-23
EPI_ISL_416667	hCoV-19/USA/WA-UW129/2020	2020-03-12	North America / USA / Washington		2020-03-23
EPI_ISL_416668	hCoV-19/USA/WA-UW130/2020	2020-03-11	North America / USA / Washington		2020-03-23
EPI_ISL_416669	hCoV-19/USA/WA-UW131/2020	2020-03-11	North America / USA / Washington		2020-03-23
EPI_ISL_416671	hCoV-19/USA/WA-UW133/2020	2020-03-12	North America / USA / Washington		2020-03-23
EPI_ISL_416673	hCoV-19/USA/OR-UW135/2020	2020-03-11	North America / USA / Oregon		2020-03-23
EPI_ISL_416674	hCoV-19/USA/WA-UW136/2020	2020-03-11	North America / USA / Washington		2020-03-23
EPI_ISL_416675	hCoV-19/USA/WA-UW137/2020	2020-03-11	North America / USA / Washington		2020-03-23
EPI_ISL_416676	hCoV-19/USA/WA-UW138/2020	2020-03-11	North America / USA / Washington		2020-03-23
EPI_ISL_416677	hCoV-19/USA/WA-UW139/2020	2020-03-12	North America / USA / Washington		2020-03-23
EPI_ISL_416678	hCoV-19/USA/WA-UW140/2020	2020-03-11	North America / USA / Washington		2020-03-23
EPI_ISL_416679	hCoV-19/USA/WA-UW141/2020	2020-03-11	North America / USA / Washington		2020-03-23
EPI_ISL_416680	hCoV-19/USA/WA-UW142/2020	2020-03-11	North America / USA / Washington		2020-03-23
EPI_ISL_416681	hCoV-19/USA/WA-UW143/2020	2020-03-11	North America / USA / Washington		2020-03-23
EPI_ISL_416682	hCoV-19/USA/WA-UW144/2020	2020-03-09	North America / USA / Washington		2020-03-23
EPI_ISL_416683	hCoV-19/USA/WA-UW145/2020	2020-03-15	North America / USA / Washington		2020-03-23
EPI_ISL_416684	hCoV-19/USA/WA-UW146/2020	2020-03-14	North America / USA / Washington		2020-03-23
EPI_ISL_416685	hCoV-19/USA/WA-UW147/2020	2020-03-15	North America / USA / Washington		2020-03-23
EPI_ISL_416686	hCoV-19/USA/WA-UW148/2020	2020-03-14	North America / USA / Washington		2020-03-23
EPI_ISL_416687	hCoV-19/USA/WA-UW149/2020	2020-03-14	North America / USA / Washington		2020-03-23
EPI_ISL_416688	hCoV-19/USA/WA-UW150/2020	2020-03-14	North America / USA / Washington		2020-03-23
EPI_ISL_416689	hCoV-19/USA/WA-UW151/2020	2020-03-14	North America / USA / Washington		2020-03-23
EPI_ISL_416690	hCoV-19/USA/WA-UW152/2020	2020-03-13	North America / USA / Washington		2020-03-23
EPI_ISL_416691	hCoV-19/USA/WA-UW153/2020	2020-03-13	North America / USA / Washington		2020-03-23
EPI_ISL_416692	hCoV-19/USA/WA-UW154/2020	2020-03-14	North America / USA / Washington		2020-03-23
EPI_ISL_416693	hCoV-19/USA/WA-UW155/2020	2020-03-12	North America / USA / Washington		2020-03-23
EPI_ISL_416694	hCoV-19/USA/WA-UW156/2020	2020-03-13	North America / USA / Washington		2020-03-23
EPI_ISL_416696	hCoV-19/USA/CT-UW158/2020	2020-03-13	North America / USA / Connecticut		2020-03-23
EPI_ISL_416697	hCoV-19/USA/CT-UW159/2020	2020-03-13	North America / USA / Connecticut		2020-03-23
EPI_ISL_416698	hCoV-19/USA/WA-UW160/2020	2020-03-13	North America / USA / Washington		2020-03-23
EPI_ISL_416699	hCoV-19/USA/WA-UW161/2020	2020-03-13	North America / USA / Washington		2020-03-23
EPI_ISL_416700	hCoV-19/USA/WA-UW162/2020	2020-03-13	North America / USA / Washington		2020-03-23
EPI_ISL_416701	hCoV-19/USA/WA-UW163/2020	2020-03-13	North America / USA / Washington		2020-03-23
EPI_ISL_416702	hCoV-19/USA/WA-UW164/2020	2020-03-13	North America / USA / Washington		2020-03-23
EPI_ISL_416703	hCoV-19/USA/WA-UW165/2020	2020-03-13	North America / USA / Washington		2020-03-23
EPI_ISL_416705	hCoV-19/USA/WA-UW167/2020	2020-03-13	North America / USA / Washington		2020-03-23
EPI_ISL_416706	hCoV-19/USA/WA-UW168/2020	2020-03-13	North America / USA / Washington		2020-03-23
EPI_ISL_416707	hCoV-19/USA/WA-UW169/2020	2020-03-14	North America / USA / Washington		2020-03-23
EPI_ISL_416708	hCoV-19/USA/WA-UW170/2020	2020-03-14	North America / USA / Washington		2020-03-23
EPI_ISL_416709	hCoV-19/USA/WA-UW171/2020	2020-03-13	North America / USA / Washington		2020-03-23
EPI_ISL_416710	hCoV-19/USA/WA-UW172/2020	2020-03-13	North America / USA / Washington		2020-03-23
EPI_ISL_416711	hCoV-19/USA/WA-UW173/2020	2020-03-15	North America / USA / Washington		2020-03-23
EPI_ISL_416712	hCoV-19/USA/WA-UW174/2020	2020-03-14	North America / USA / Washington		2020-03-23
EPI_ISL_416713	hCoV-19/USA/WA-UW175/2020	2020-03-15	North America / USA / Washington		2020-03-23
EPI_ISL_416714	hCoV-19/USA/WA-UW176/2020	2020-03-14	North America / USA / Washington		2020-03-23
EPI_ISL_416715	hCoV-19/USA/WA-UW177/2020	2020-03-15	North America / USA / Washington		2020-03-23
EPI_ISL_416716	hCoV-19/USA/WA-UW178/2020	2020-03-13	North America / USA / Washington		2020-03-23
EPI_ISL_416717	hCoV-19/USA/WA-UW179/2020	2020-03-15	North America / USA / Washington		2020-03-23
EPI_ISL_416718	hCoV-19/USA/WA-UW180/2020	2020-03-14	North America / USA / Washington		2020-03-23
EPI_ISL_416719	hCoV-19/USA/WA-UW181/2020	2020-03-14	North America / USA / Washington		2020-03-23
EPI_ISL_416721	hCoV-19/USA/WA-UW183/2020	2020-03-13	North America / USA / Washington		2020-03-23
EPI_ISL_416722	hCoV-19/USA/WA-UW184/2020	2020-03-12	North America / USA / Washington		2020-03-23
EPI_ISL_416723	hCoV-19/USA/WA-UW185/2020	2020-03-14	North America / USA / Washington		2020-03-23
EPI_ISL_416724	hCoV-19/USA/WA-UW186/2020	2020-03-13	North America / USA / Washington		2020-03-23
EPI_ISL_416725	hCoV-19/USA/WA-UW187/2020	2020-03-13	North America / USA / Washington		2020-03-23
EPI_ISL_416726	hCoV-19/USA/WA-UW188/2020	2020-03-13	North America / USA / Washington		2020-03-23
EPI_ISL_416727	hCoV-19/USA/WA-UW189/2020	2020-03-13	North America / USA / Washington		2020-03-23
EPI_ISL_416728	hCoV-19/USA/WA-UW190/2020	2020-03-13	North America / USA / Washington		2020-03-23
EPI_ISL_416729	hCoV-19/USA/WA-UW191/2020	2020-03-13	North America / USA / Washington		2020-03-23
EPI_ISL_416730	hCoV-19/England/SHEF-BFCB1/2020	2020-03-03	Europe / United Kingdom / England / South Yorkshire		2020-03-23
EPI_ISL_416731	hCoV-19/England/SHEF-BFCC0/2020	2020-03-03	Europe / United Kingdom / England / Northamtonshire		2020-03-23
EPI_ISL_416732	hCoV-19/England/SHEF-BFCDF/2020	2020-03-03	Europe / United Kingdom / England / London		2020-03-23
EPI_ISL_416733	hCoV-19/England/SHEF-BFCEE/2020	2020-03-07	Europe / United Kingdom / England / South Yorkshire		2020-03-23
EPI_ISL_416734	hCoV-19/England/SHEF-BFCFD/2020	2020-03-09	Europe / United Kingdom / England / South Yorkshire		2020-03-23
EPI_ISL_416738	hCoV-19/England/SHEF-BFD36/2020	2020-03-09	Europe / United Kingdom / England / Nottinghamhisre		2020-03-23
EPI_ISL_416739	hCoV-19/England/SHEF-BFD45/2020	2020-03-09	Europe / United Kingdom / England / South Yorkshire		2020-03-23
EPI_ISL_416740	hCoV-19/England/SHEF-BFD54/2020	2020-03-03	Europe / United Kingdom / England / South Yorkshire		2020-03-23
EPI_ISL_416741	hCoV-19/Lithuania/ChVir1632/2020	2020-02	Europe / Lithuania / Vilnius		2020-03-23
EPI_ISL_416742	hCoV-19/Czech Republic/ChVir1630/2020	2020-02-29	Europe / Czech Republic / Prague		2020-03-23
EPI_ISL_416743	hCoV-19/Czech Republic/ChVir1912/2020	2020-03-05	Europe / Czech Republic / Prague		2020-03-23
EPI_ISL_416744	hCoV-19/Hungary/mbl49/2020	2020-03-20	Europe / Hungary / Baranya		2020-03-23
EPI_ISL_416745	hCoV-19/France/ARA-1733/2020	2020-03-10	Europe / France / Auvergne-Rh√¥ne-Alpes / Pollionnay	Nursing home establishments for aged and dependent individuals	2020-03-23
EPI_ISL_416746	hCoV-19/France/ARA-425/2020	2020-03-03	Europe / France / Auvergne-Rh√¥ne-Alpes / Valence		2020-03-23
EPI_ISL_416747	hCoV-19/France/ARA-487/2020	2020-03-04	Europe / France / Auvergne-Rh√¥ne-Alpes / Lyon		2020-03-23
EPI_ISL_416748	hCoV-19/France/ARA-508/2020	2020-03-04	Europe / France / Auvergne-Rh√¥ne-Alpes / Lyon		2020-03-23
EPI_ISL_416749	hCoV-19/France/ARA-532/2020	2020-03-04	Europe / France / Auvergne-Rh√¥ne-Alpes / Valence		2020-03-23
EPI_ISL_416750	hCoV-19/France/ARA-683/2020	2020-03-06	Europe / France / Auvergne-Rh√¥ne-Alpes / Lyon		2020-03-23
EPI_ISL_416751	hCoV-19/France/ARA-651/2020	2020-03-05	Europe / France / Auvergne-Rh√¥ne-Alpes / Clermont-Ferrand		2020-03-23
EPI_ISL_416752	hCoV-19/France/ARA-650/2020	2020-03-04	Europe / France / Auvergne-Rh√¥ne-Alpes / Clermont-Ferrand		2020-03-23
EPI_ISL_416753	hCoV-19/France/ARA-06464 /2020	2020-03-06	Europe / France / Auvergne-Rh√¥ne-Alpes / Lyon		2020-03-23
EPI_ISL_416754	hCoV-19/France/ARA-06487/2020	2020-03-06	Europe / France / Auvergne-Rh√¥ne-Alpes / Lyon		2020-03-23
EPI_ISL_416756	hCoV-19/France/ARA-06531/2020	2020-03-06	Europe / France / Auvergne-Rh√¥ne-Alpes / Lyon		2020-03-23
EPI_ISL_416757	hCoV-19/France/ARA-06678/2020	2020-03-07	Europe / France / Auvergne-Rh√¥ne-Alpes / Bourg-en-Bresse		2020-03-23
EPI_ISL_416758	hCoV-19/France/ARA-0693/2020	2020-03-08	Europe / France / Auvergne-Rh√¥ne-Alpes / Lyon		2020-03-23
EPI_ISL_416829	hCoV-19/Malaysia/MKAK-CL-2020-5045/2020	2020-01-24	Asia / Malaysia / Selangor		2020-03-23
EPI_ISL_416830	hCoV-19/USA/NY-NYUMC2/2020	2020-03-16	North America / USA / New York / New York City		2020-03-23
EPI_ISL_416831	hCoV-19/USA/NY-NYUMC3/2020	2020-03-16	North America / USA / New York / New York City		2020-03-23
EPI_ISL_416832	hCoV-19/USA/NY-NYUMC4/2020	2020-03-16	North America / USA / New York / New York City		2020-03-23
EPI_ISL_416866	hCoV-19/Malaysia/MKAK-CL-2020-5047/2020	2020-01-24	Asia / Malaysia / Selangor		2020-03-23
EPI_ISL_416885	hCoV-19/Malaysia/MKAK-CL-2020-5096/2020	2020-01-30	Asia / Malaysia / Selangor		2020-03-23
EPI_ISL_416886	hCoV-19/Malaysia/MKAK-CL-2020-6430/2020	2020-02-04	Asia / Malaysia / Selangor		2020-03-23
EPI_ISL_416907	hCoV-19/Malaysia/MKAK-CL-2020-7554/2020	2020-02-06	Asia / Malaysia / Selangor		2020-03-23
EPI_ISL_416994	hCoV-19/Spain/CL-ISCIII-201437/2020	2020-03-04	Europe / Spain / Castilla y Leon		2020-03-23
EPI_ISL_416997	hCoV-19/Belgium/ULG-2971/2020	2020-03-05	Europe / Belgium / Li√®ge		2020-03-23
EPI_ISL_417004	hCoV-19/Belgium/ULG-3000/2020	2020-03-05	Europe / Belgium / Li√®ge		2020-03-23
EPI_ISL_417006	hCoV-19/Belgium/ULG-3163/2020	2020-03-05	Europe / Belgium / Li√®ge		2020-03-23
EPI_ISL_417007	hCoV-19/Spain/GA-ISCIII-201663/2020	2020-03-07	Europe / Spain / Galicia		2020-03-23
EPI_ISL_417008	hCoV-19/Belgium/ULG-3662/2020	2020-03-07	Europe / Belgium / Li√®ge		2020-03-23
EPI_ISL_417009	hCoV-19/Belgium/ULG-3665/2020	2020-03-07	Europe / Belgium / Li√®ge		2020-03-23
EPI_ISL_417010	hCoV-19/Spain/MD-ISCIII-201442/2020	2020-03-04	Europe / Spain / Madrid		2020-03-23
EPI_ISL_417012	hCoV-19/Belgium/ULG-3843/2020	2020-03-08	Europe / Belgium / Li√®ge		2020-03-23
EPI_ISL_417013	hCoV-19/Belgium/ULG-4163/2020	2020-03-09	Europe / Belgium / Li√®ge		2020-03-23
EPI_ISL_417014	hCoV-19/Belgium/ULG-6216/2020	2020-03-13	Europe / Belgium / Li√®ge		2020-03-23
EPI_ISL_417015	hCoV-19/Belgium/ULG-6457/2020	2020-03-13	Europe / Belgium / Li√®ge		2020-03-23
EPI_ISL_417016	hCoV-19/Belgium/ULG-6503/2020	2020-03-13	Europe / Belgium / Li√®ge		2020-03-23
EPI_ISL_417017	hCoV-19/Belgium/ULG-6638/2020	2020-03-14	Europe / Belgium / Li√®ge		2020-03-23
EPI_ISL_417018	hCoV-19/Belgium/ULG-6670/2020	2020-03-14	Europe / Belgium / Li√®ge		2020-03-23
EPI_ISL_417019	hCoV-19/Belgium/ULG-6754/2020	2020-03-14	Europe / Belgium / Liege		2020-03-23
EPI_ISL_417020	hCoV-19/Belgium/ULG-6939/2020	2020-03-15	Europe / Belgium / Li√®ge		2020-03-23
EPI_ISL_417021	hCoV-19/Belgium/ULG-6942/2020	2020-03-15	Europe / Belgium / Li√®ge		2020-03-23
EPI_ISL_417022	hCoV-19/Belgium/ULG-6948/2020	2020-03-15	Europe / Belgium / Li√®ge		2020-03-23
EPI_ISL_417023	hCoV-19/Belgium/ULG-6950/2020	2020-03-15	Europe / Belgium / Li√®ge		2020-03-23
EPI_ISL_417025	hCoV-19/Belgium/ULG-7019/2020	2020-03-15	Europe / Belgium / Li√®ge		2020-03-23
EPI_ISL_417026	hCoV-19/USA/UT-08/2020	2020-03-20	North America / USA / Utah		2020-03-23
EPI_ISL_417028	hCoV-19/USA/UT-020/2020	2020-03-20	North America / USA / Utah		2020-03-23
EPI_ISL_417030	hCoV-19/Australia/NSW04/2020	2020-01-24	Oceania / Australia / New South Wales / Sydney	Traveled from China	2020-03-24
EPI_ISL_417031	hCoV-19/Australia/QLDID919/2020	2020-03-11	Oceania / Australia / Queensland / Gold Coast		2020-03-24
EPI_ISL_417032	hCoV-19/Australia/QLDID920/2020	2020-03-11	Oceania / Australia / Queensland / Rockhampton		2020-03-24
EPI_ISL_417033	hCoV-19/Australia/QLDID921/2020	2020-03-11	Oceania / Australia / Queensland / Brisbane		2020-03-24
EPI_ISL_417034	hCoV-19/Brazil/AM-FIOCRUZ-02/2020	2020-03-16	South America / Brazil / Amazonas / Manaus	Traveled from Madrid, Spain	2020-03-24
EPI_ISL_417064	hCoV-19/Hong Kong/VB20017970-2/2020	2020-01-21	Asia / Hong Kong		2020-03-24
EPI_ISL_417065	hCoV-19/USA/WA-S12/2020	2020-03-03	North America / USA / Washington		2020-03-24
EPI_ISL_417066	hCoV-19/USA/WA-S13/2020	2020-03-03	North America / USA / Washington / King County		2020-03-24
EPI_ISL_417068	hCoV-19/USA/WA-S15/2020	2020-03-02	North America / USA / Washington / King County		2020-03-24
EPI_ISL_417069	hCoV-19/USA/WA-S16/2020	2020-03-03	North America / USA / Washington		2020-03-24
EPI_ISL_417070	hCoV-19/USA/WA-S17/2020	2020-03-03	North America / USA / Washington / King County		2020-03-24
EPI_ISL_417071	hCoV-19/USA/WA-S18/2020	2020-03-03	North America / USA / Washington / King County		2020-03-24
EPI_ISL_417072	hCoV-19/USA/WA-S19/2020	2020-03-02	North America / USA / Washington / King County		2020-03-24
EPI_ISL_417073	hCoV-19/USA/WA-S20/2020	2020-03-02	North America / USA / Washington		2020-03-24
EPI_ISL_417074	hCoV-19/USA/WA-S21/2020	2020-03-02	North America / USA / Washington / King County		2020-03-24
EPI_ISL_417075	hCoV-19/USA/WA-S22/2020	2020-03-02	North America / USA / Washington / Snohomish County		2020-03-24
EPI_ISL_417076	hCoV-19/USA/WA-S23/2020	2020-03-02	North America / USA / Washington / Snohomish County		2020-03-24
EPI_ISL_417077	hCoV-19/USA/WA-S24/2020	2020-03-02	North America / USA / Washington / Snohomish County		2020-03-24
EPI_ISL_417079	hCoV-19/USA/WA-S26/2020	2020-03-02	North America / USA / Washington / Snohomish County		2020-03-24
EPI_ISL_417081	hCoV-19/USA/WA-S28/2020	2020-03-02	North America / USA / Washington / Snohomish County		2020-03-24
EPI_ISL_417082	hCoV-19/USA/WA-S29/2020	2020-03-02	North America / USA / Washington / Grant County		2020-03-24
EPI_ISL_417085	hCoV-19/USA/WA-S32/2020	2020-03-02	North America / USA / Washington / Snohomish County		2020-03-24
EPI_ISL_417086	hCoV-19/USA/WA-S33/2020	2020-03-01	North America / USA / Washington / Clark County		2020-03-24
EPI_ISL_417087	hCoV-19/USA/WA-S34/2020	2020-03-02	North America / USA / Washington		2020-03-24
EPI_ISL_417088	hCoV-19/USA/WA-S35/2020	2020-03-02	North America / USA / Washington		2020-03-24
EPI_ISL_417089	hCoV-19/USA/WA-S36/2020	2020-03-02	North America / USA / Washington		2020-03-24
EPI_ISL_417090	hCoV-19/USA/WA-S37/2020	2020-03-04	North America / USA / Washington / King County		2020-03-24
EPI_ISL_417091	hCoV-19/USA/WA-S38/2020	2020-03-04	North America / USA / Washington / Snohomish County		2020-03-24
EPI_ISL_417092	hCoV-19/USA/WA-S39/2020	2020-03-04	North America / USA / Washington / Snohomish County		2020-03-24
EPI_ISL_417093	hCoV-19/USA/WA-S40/2020	2020-02-28	North America / USA / Washington / Snohomish County		2020-03-24
EPI_ISL_417095	hCoV-19/USA/WA-S42/2020	2020-02-28	North America / USA / Washington / King County		2020-03-24
EPI_ISL_417096	hCoV-19/USA/WA-S43/2020	2020-02-27	North America / USA / Washington		2020-03-24
EPI_ISL_417097	hCoV-19/USA/WA-S44/2020	2020-02-28	North America / USA / Washington		2020-03-24
EPI_ISL_417098	hCoV-19/USA/WA-S45/2020	2020-02-29	North America / USA / Washington		2020-03-24
EPI_ISL_417099	hCoV-19/USA/WA-S46/2020	2020-02-29	North America / USA / Washington		2020-03-24
EPI_ISL_417100	hCoV-19/USA/WA-S47/2020	2020-02-29	North America / USA / Washington / Snohomish County		2020-03-24
EPI_ISL_417101	hCoV-19/USA/WA-S48/2020	2020-02-29	North America / USA / Washington / Snohomish County		2020-03-24
EPI_ISL_417102	hCoV-19/USA/WA-S49/2020	2020-03-04	North America / USA / Washington / King County		2020-03-24
EPI_ISL_417103	hCoV-19/USA/WA-S50/2020	2020-03-05	North America / USA / Washington / King County		2020-03-24
EPI_ISL_417104	hCoV-19/USA/WA-S51/2020	2020-03-03	North America / USA / Washington		2020-03-24
EPI_ISL_417105	hCoV-19/USA/WA-S52/2020	2020-03-03	North America / USA / Washington / Snohomish County		2020-03-24
EPI_ISL_417106	hCoV-19/USA/WA-S53/2020	2020-03-03	North America / USA / Washington / Snohomish County		2020-03-24
EPI_ISL_417107	hCoV-19/USA/WA-S54/2020	2020-03-05	North America / USA / Washington / King County		2020-03-24
EPI_ISL_417108	hCoV-19/USA/WA-S55/2020	2020-02-29	North America / USA / Washington / King County		2020-03-24
EPI_ISL_417109	hCoV-19/USA/WA-S56/2020	2020-03-05	North America / USA / Washington / King County		2020-03-24
EPI_ISL_417110	hCoV-19/USA/WA-S57/2020	2020-03-03	North America / USA / Washington		2020-03-24
EPI_ISL_417111	hCoV-19/USA/WA-S58/2020	2020-03-05	North America / USA / Washington / Snohomish County		2020-03-24
EPI_ISL_417112	hCoV-19/USA/WA-S59/2020	2020-03-02	North America / USA / Washington / King County		2020-03-24
EPI_ISL_417114	hCoV-19/USA/WA-S61/2020	2020-03-05	North America / USA / Washington / King County		2020-03-24
EPI_ISL_417115	hCoV-19/USA/WA-S62/2020	2020-03-03	North America / USA / Washington / Snohomish County		2020-03-24
EPI_ISL_417116	hCoV-19/USA/WA-S63/2020	2020-03-04	North America / USA / Washington / King County		2020-03-24
EPI_ISL_417117	hCoV-19/USA/WA-S64/2020	2020-03-03	North America / USA / Washington / King County		2020-03-24
EPI_ISL_417118	hCoV-19/USA/WA-S65/2020	2020-03-03	North America / USA / Washington / King County		2020-03-24
EPI_ISL_417119	hCoV-19/USA/WA-S66/2020	2020-03-06	North America / USA / Washington / Snohomish County		2020-03-24
EPI_ISL_417120	hCoV-19/USA/WA-S67/2020	2020-03-04	North America / USA / Washington / King County		2020-03-24
EPI_ISL_417121	hCoV-19/USA/WA-S68/2020	2020-03-04	North America / USA / Washington / King County		2020-03-24
EPI_ISL_417122	hCoV-19/USA/WA-S69/2020	2020-03-05	North America / USA / Washington / King County		2020-03-24
EPI_ISL_417123	hCoV-19/USA/WA-S70/2020	2020-03-05	North America / USA / Washington / King County		2020-03-24
EPI_ISL_417124	hCoV-19/USA/WA-S71/2020	2020-03-05	North America / USA / Washington / King County		2020-03-24
EPI_ISL_417125	hCoV-19/USA/WA-S72/2020	2020-03-06	North America / USA / Washington / King County		2020-03-24
EPI_ISL_417126	hCoV-19/USA/WA-S73/2020	2020-03-05	North America / USA / Washington		2020-03-24
EPI_ISL_417127	hCoV-19/USA/WA-S74/2020	2020-03-05	North America / USA / Washington / King County		2020-03-24
EPI_ISL_417128	hCoV-19/USA/WA-S75/2020	2020-03-05	North America / USA / Washington / King County		2020-03-24
EPI_ISL_417129	hCoV-19/USA/WA-S76/2020	2020-03-05	North America / USA / Washington / King County		2020-03-24
EPI_ISL_417130	hCoV-19/USA/WA-S77/2020	2020-03-05	North America / USA / Washington / King County		2020-03-24
EPI_ISL_417132	hCoV-19/USA/WA-S79/2020	2020-03-05	North America / USA / Washington / King County		2020-03-24
EPI_ISL_417133	hCoV-19/USA/WA-S80/2020	2020-03-05	North America / USA / Washington / King County		2020-03-24
EPI_ISL_417134	hCoV-19/USA/WA-S81/2020	2020-02-26	North America / USA / Washington / King County		2020-03-24
EPI_ISL_417135	hCoV-19/USA/WA-S82/2020	2020-02-22	North America / USA / Washington / King County		2020-03-24
EPI_ISL_417136	hCoV-19/USA/WA-S83/2020	2020-03-05	North America / USA / Washington / King County		2020-03-24
EPI_ISL_417137	hCoV-19/USA/WA-S84/2020	2020-02-21	North America / USA / Washington / King County		2020-03-24
EPI_ISL_417139	hCoV-19/USA/WA-S86/2020	2020-03-01	North America / USA / Washington / King County		2020-03-24
EPI_ISL_417140	hCoV-19/USA/WA-S87/2020	2020-03-01	North America / USA / Washington / King County		2020-03-24
EPI_ISL_417141	hCoV-19/USA/WA-S88/2020	2020-03-01	North America / USA / Washington / King County		2020-03-24
EPI_ISL_417142	hCoV-19/USA/WA-S89/2020	2020-02-29	North America / USA / Washington / Umatilla County		2020-03-24
EPI_ISL_417143	hCoV-19/USA/WA-S90/2020	2020-02-29	North America / USA / Washington / Umatilla County		2020-03-24
EPI_ISL_417144	hCoV-19/USA/WA-S91/2020	2020-03-02	North America / USA / Washington / Snohomish County		2020-03-24
EPI_ISL_417145	hCoV-19/USA/WA-S92/2020	2020-02-29	North America / USA / Washington / King County		2020-03-24
EPI_ISL_417146	hCoV-19/USA/WA-S93/2020	2020-02-29	North America / USA / Washington / King County		2020-03-24
EPI_ISL_417147	hCoV-19/USA/WA-S94/2020	2020-02-28	North America / USA / Washington / Snohomish County		2020-03-24
EPI_ISL_417148	hCoV-19/USA/WA-S95/2020	2020-02-28	North America / USA / Washington / King County		2020-03-24
EPI_ISL_417149	hCoV-19/USA/WA-S96/2020	2020-02-28	North America / USA / Washington / King County		2020-03-24
EPI_ISL_417150	hCoV-19/USA/WA-S97/2020	2020-02-28	North America / USA / Washington / King County		2020-03-24
EPI_ISL_417151	hCoV-19/USA/WA-S98/2020	2020-02-29	North America / USA / Washington / King County		2020-03-24
EPI_ISL_417152	hCoV-19/USA/WA-S99/2020	2020-02-28	North America / USA / Washington / King County		2020-03-24
EPI_ISL_417153	hCoV-19/USA/WA-S100/2020	2020-02-29	North America / USA / Washington / King County		2020-03-24
EPI_ISL_417154	hCoV-19/USA/WA-S101/2020	2020-02-28	North America / USA / Washington / King County		2020-03-24
EPI_ISL_417155	hCoV-19/USA/WA-S102/2020	2020-02-28	North America / USA / Washington / King County		2020-03-24
EPI_ISL_417156	hCoV-19/USA/WA-S103/2020	2020-02-28	North America / USA / Washington / King County		2020-03-24
EPI_ISL_417157	hCoV-19/USA/WA-S104/2020	2020-03-05	North America / USA / Washington / Snohomish County		2020-03-24
EPI_ISL_417158	hCoV-19/USA/WA-S105/2020	2020-02-28	North America / USA / Washington / King County		2020-03-24
EPI_ISL_417159	hCoV-19/USA/WA-S106/2020	2020-02-29	North America / USA / Washington / King County		2020-03-24
EPI_ISL_417160	hCoV-19/USA/WA-S107/2020	2020-02-29	North America / USA / Washington / King County		2020-03-24
EPI_ISL_417161	hCoV-19/USA/WA-S108/2020	2020-02-29	North America / USA / Washington / King County		2020-03-24
EPI_ISL_417162	hCoV-19/USA/WA-S109/2020	2020-03-01	North America / USA / Washington / Snohomish County		2020-03-24
EPI_ISL_417163	hCoV-19/USA/WA-S110/2020	2020-03-05	North America / USA / Washington / King County		2020-03-24
EPI_ISL_417164	hCoV-19/USA/WA-S111/2020	2020-03-07	North America / USA / Washington / King County		2020-03-24
EPI_ISL_417165	hCoV-19/USA/WA-S112/2020	2020-03-08	North America / USA / Washington / King County		2020-03-24
EPI_ISL_417166	hCoV-19/USA/WA-S113/2020	2020-02-29	North America / USA / Washington / King County		2020-03-24
EPI_ISL_417167	hCoV-19/USA/WA-S114/2020	2020-03-05	North America / USA / Washington / Snohomish County		2020-03-24
EPI_ISL_417168	hCoV-19/USA/WA-S115/2020	2020-02-29	North America / USA / Washington / King County		2020-03-24
EPI_ISL_417169	hCoV-19/USA/WA-S116/2020	2020-03-02	North America / USA / Washington		2020-03-24
EPI_ISL_417170	hCoV-19/USA/WA-S117/2020	2020-03-02	North America / USA / Washington		2020-03-24
EPI_ISL_417171	hCoV-19/USA/WA-S118/2020	2020-03-01	North America / USA / Washington / King County		2020-03-24
EPI_ISL_417172	hCoV-19/USA/WA-S119/2020	2020-02-29	North America / USA / Washington / King County		2020-03-24
EPI_ISL_417175	hCoV-19/USA/WA-S122/2020	2020-03-02	North America / USA / Washington / Grant County		2020-03-24
EPI_ISL_417176	hCoV-19/Hong Kong/HKPU1_2101/2020	2020-01-21	Asia / Hong Kong		2020-03-24
EPI_ISL_417178	hCoV-19/Hong Kong/HKPU6_2101/2020	2020-01-25	Asia / Hong Kong		2020-03-24
EPI_ISL_417181	hCoV-19/Hong Kong/HKPU19_0402/2020	2020-02-05	Asia / Hong Kong		2020-03-24
EPI_ISL_417185	hCoV-19/Hong Kong/HKPU28_3001/2020	2020-02-09	Asia / Hong Kong		2020-03-24
EPI_ISL_417186	hCoV-19/South Africa/R03006/2020	2020-03-07	Africa / South Africa / KwaZulu-Natal		2020-03-24
EPI_ISL_417187	hCoV-19/Hong Kong/HKPU29_0102/2020	2020-02-08	Asia / Hong Kong		2020-03-24
EPI_ISL_417188	hCoV-19/Hong Kong/HKPU30_2901/2020	2020-02-08	Asia / Hong Kong		2020-03-24
EPI_ISL_417191	hCoV-19/USA/MN5-MDH5/2020	2020-03-10	North America / USA / Minnesota		2020-03-24
EPI_ISL_417193	hCoV-19/Hong Kong/HKPU32_0402/2020	2020-02-09	Asia / Hong Kong		2020-03-24
EPI_ISL_417194	hCoV-19/USA/MN26-MDH26/2020	2020-03-12	North America / USA / Minnesota		2020-03-24
EPI_ISL_417197	hCoV-19/Hong Kong/HKPU34_3001/2020	2020-02-09	Asia / Hong Kong		2020-03-24
EPI_ISL_417198	hCoV-19/USA/MN30-MDH30/2020	2020-03-12	North America / USA / Minnesota		2020-03-24
EPI_ISL_417200	hCoV-19/USA/WI-UW-06/2020	2020-03-21	North America / USA / Wisconsin / Dane County		2020-03-24
EPI_ISL_417201	hCoV-19/USA/WI-UW-07/2020	2020-03-21	North America / USA / Wisconsin / Dane County		2020-03-24
EPI_ISL_417202	hCoV-19/USA/WI-UW-08/2020	2020-03-21	North America / USA / Wisconsin / Dane County		2020-03-24
EPI_ISL_417203	hCoV-19/USA/WI-UW-09/2020	2020-03-21	North America / USA / Wisconsin / Dane County		2020-03-24
EPI_ISL_417204	hCoV-19/USA/WI-UW-10/2020	2020-03-21	North America / USA / Wisconsin / Dane County		2020-03-24
EPI_ISL_417211	hCoV-19/New Zealand/CoV001/2020	2020-03-11	Oceania / New Zealand / Otago		2020-03-25
EPI_ISL_417212	hCoV-19/New Zealand/CoV002/2020	2020-03-11	Oceania / New Zealand / Otago		2020-03-25
EPI_ISL_417213	hCoV-19/England/20102068502/2020	2020-03-01	Europe / United Kingdom / England		2020-03-25
EPI_ISL_417215	hCoV-19/England/20102087902/2020	2020-02-25	Europe / United Kingdom / England		2020-03-25
EPI_ISL_417217	hCoV-19/England/20102098802/2020	2020-03-01	Europe / United Kingdom / England		2020-03-25
EPI_ISL_417220	hCoV-19/England/20104002606/2020	2020-03-03	Europe / United Kingdom / England		2020-03-25
EPI_ISL_417222	hCoV-19/England/20104003002/2020	2020-03-04	Europe / United Kingdom / England		2020-03-25
EPI_ISL_417226	hCoV-19/England/20104004902/2020	2020-03-02	Europe / United Kingdom / England		2020-03-25
EPI_ISL_417227	hCoV-19/England/20104007503/2020	2020-03-03	Europe / United Kingdom / England		2020-03-25
EPI_ISL_417228	hCoV-19/England/20104008402/2020	2020-03-03	Europe / United Kingdom / England		2020-03-25
EPI_ISL_417230	hCoV-19/England/20104008702/2020	2020-03-02	Europe / United Kingdom / England		2020-03-25
EPI_ISL_417231	hCoV-19/England/20104008802/2020	2020-03-03	Europe / United Kingdom / England		2020-03-25
EPI_ISL_417232	hCoV-19/England/20104008902/2020	2020-03-04	Europe / United Kingdom / England		2020-03-25
EPI_ISL_417233	hCoV-19/England/20104009002/2020	2020-03-02	Europe / United Kingdom / England		2020-03-25
EPI_ISL_417234	hCoV-19/England/20104009102/2020	2020-03-02	Europe / United Kingdom / England		2020-03-25
EPI_ISL_417235	hCoV-19/England/20104013703/2020	2020-03-02	Europe / United Kingdom / England		2020-03-25
EPI_ISL_417236	hCoV-19/England/20104015302/2020	2020-03-01	Europe / United Kingdom / England		2020-03-25
EPI_ISL_417238	hCoV-19/England/20104035803/2020	2020-03-03	Europe / United Kingdom / England		2020-03-25
EPI_ISL_417239	hCoV-19/England/20106003303/2020	2020-03-03	Europe / United Kingdom / England		2020-03-25
EPI_ISL_417240	hCoV-19/England/20106004803/2020	2020-03-03	Europe / United Kingdom / England		2020-03-25
EPI_ISL_417244	hCoV-19/England/20106005403/2020	2020-03-03	Europe / United Kingdom / England		2020-03-25
EPI_ISL_417246	hCoV-19/England/20106145903/2020	2020-03-03	Europe / United Kingdom / England		2020-03-25
EPI_ISL_417248	hCoV-19/England/20108003302/2020	2020-03-03	Europe / United Kingdom / England		2020-03-25
EPI_ISL_417250	hCoV-19/England/20108004702/2020	2020-03-02	Europe / United Kingdom / England		2020-03-25
EPI_ISL_417252	hCoV-19/England/20108006003/2020	2020-03-05	Europe / United Kingdom / England		2020-03-25
EPI_ISL_417253	hCoV-19/England/20108006603/2020	2020-03-03	Europe / United Kingdom / England		2020-03-25
EPI_ISL_417254	hCoV-19/England/20108006802/2020	2020-03-04	Europe / United Kingdom / England		2020-03-25
EPI_ISL_417255	hCoV-19/England/20108007002/2020	2020-03-04	Europe / United Kingdom / England		2020-03-25
EPI_ISL_417256	hCoV-19/England/20108007302/2020	2020-03-03	Europe / United Kingdom / England		2020-03-25
EPI_ISL_417257	hCoV-19/England/20108007402/2020	2020-03-03	Europe / United Kingdom / England		2020-03-25
EPI_ISL_417258	hCoV-19/England/20108034006/2020	2020-03-06	Europe / United Kingdom / England		2020-03-25
EPI_ISL_417260	hCoV-19/England/20109035906/2020	2020-03-05	Europe / United Kingdom / England		2020-03-25
EPI_ISL_417262	hCoV-19/England/20109039306/2020	2020-03-06	Europe / United Kingdom / England		2020-03-25
EPI_ISL_417263	hCoV-19/England/20109050106/2020	2020-03-06	Europe / United Kingdom / England		2020-03-25
EPI_ISL_417264	hCoV-19/England/20109050306/2020	2020-03-04	Europe / United Kingdom / England		2020-03-25
EPI_ISL_417265	hCoV-19/England/20109050406/2020	2020-03-08	Europe / United Kingdom / England		2020-03-25
EPI_ISL_417266	hCoV-19/England/20109050506/2020	2020-03-05	Europe / United Kingdom / England		2020-03-25
EPI_ISL_417267	hCoV-19/England/20109050606/2020	2020-03-05	Europe / United Kingdom / England		2020-03-25
EPI_ISL_417268	hCoV-19/England/20109050706/2020	2020-03-05	Europe / United Kingdom / England		2020-03-25
EPI_ISL_417269	hCoV-19/England/20109050806/2020	2020-03-05	Europe / United Kingdom / England		2020-03-25
EPI_ISL_417270	hCoV-19/England/20109051806/2020	2020-03-06	Europe / United Kingdom / England		2020-03-25
EPI_ISL_417272	hCoV-19/England/20109052006/2020	2020-03-06	Europe / United Kingdom / England		2020-03-25
EPI_ISL_417273	hCoV-19/England/20109052106/2020	2020-03-06	Europe / United Kingdom / England		2020-03-25
EPI_ISL_417276	hCoV-19/England/20109052506/2020	2020-03-07	Europe / United Kingdom / England		2020-03-25
EPI_ISL_417278	hCoV-19/England/20109053406/2020	2020-03-07	Europe / United Kingdom / England		2020-03-25
EPI_ISL_417279	hCoV-19/England/20109053606/2020	2020-03-07	Europe / United Kingdom / England		2020-03-25
EPI_ISL_417280	hCoV-19/England/20109054806/2020	2020-03-07	Europe / United Kingdom / England		2020-03-25
EPI_ISL_417282	hCoV-19/England/20109056906/2020	2020-03-05	Europe / United Kingdom / England		2020-03-25
EPI_ISL_417283	hCoV-19/England/20109058906/2020	2020-03-06	Europe / United Kingdom / England		2020-03-25
EPI_ISL_417285	hCoV-19/England/20109093606/2020	2020-03-06	Europe / United Kingdom / England		2020-03-25
EPI_ISL_417286	hCoV-19/England/20109093706/2020	2020-03-05	Europe / United Kingdom / England		2020-03-25
EPI_ISL_417287	hCoV-19/England/20109093806/2020	2020-03-06	Europe / United Kingdom / England		2020-03-25
EPI_ISL_417288	hCoV-19/England/20109093906/2020	2020-03-05	Europe / United Kingdom / England		2020-03-25
EPI_ISL_417289	hCoV-19/England/20109094006/2020	2020-03-06	Europe / United Kingdom / England		2020-03-25
EPI_ISL_417290	hCoV-19/England/20109094106/2020	2020-03-06	Europe / United Kingdom / England		2020-03-25
EPI_ISL_417291	hCoV-19/England/20109094206/2020	2020-03-08	Europe / United Kingdom / England		2020-03-25
EPI_ISL_417292	hCoV-19/England/20109094506/2020	2020-03-08	Europe / United Kingdom / England		2020-03-25
EPI_ISL_417293	hCoV-19/England/20109097506/2020	2020-03-08	Europe / United Kingdom / England		2020-03-25
EPI_ISL_417295	hCoV-19/England/20109098806/2020	2020-03-08	Europe / United Kingdom / England		2020-03-25
EPI_ISL_417296	hCoV-19/England/20109098906/2020	2020-03-06	Europe / United Kingdom / England		2020-03-25
EPI_ISL_417297	hCoV-19/England/20109099006/2020	2020-03-06	Europe / United Kingdom / England		2020-03-25
EPI_ISL_417298	hCoV-19/England/20109099106/2020	2020-03-08	Europe / United Kingdom / England		2020-03-25
EPI_ISL_417299	hCoV-19/England/20109099206/2020	2020-03-08	Europe / United Kingdom / England		2020-03-25
EPI_ISL_417301	hCoV-19/England/20110000606/2020	2020-03-06	Europe / United Kingdom / England		2020-03-25
EPI_ISL_417302	hCoV-19/England/20110000706/2020	2020-03-05	Europe / United Kingdom / England		2020-03-25
EPI_ISL_417306	hCoV-19/England/20110015106/2020	2020-03-08	Europe / United Kingdom / England		2020-03-25
EPI_ISL_417307	hCoV-19/England/20110023706/2020	2020-03-08	Europe / United Kingdom / England		2020-03-25
EPI_ISL_417311	hCoV-19/England/20110058706/2020	2020-03-09	Europe / United Kingdom / England		2020-03-25
EPI_ISL_417312	hCoV-19/England/20110059306/2020	2020-03-08	Europe / United Kingdom / England		2020-03-25
EPI_ISL_417313	hCoV-19/England/20110097506/2020	2020-03-08	Europe / United Kingdom / England		2020-03-25
EPI_ISL_417314	hCoV-19/England/20112112106/2020	2020-03-10	Europe / United Kingdom / England		2020-03-25
EPI_ISL_417315	hCoV-19/England/20118044606/2020	2020-03-13	Europe / United Kingdom / England		2020-03-25
EPI_ISL_417317	hCoV-19/USA/CA-SCCPHD-UC13/2020	2020-03-02	North America / USA / California / Santa Clara County	Workplace exposure	2020-03-25
EPI_ISL_417318	hCoV-19/USA/CA-SCCPHD-UC14/2020	2020-02-29	North America / USA / California / Santa Clara County	Workplace exposure	2020-03-25
EPI_ISL_417320	hCoV-19/USA/CA-SCCPHD-UC16/2020	2020-03-04	North America / USA / California / Santa Clara County		2020-03-25
EPI_ISL_417330	hCoV-19/USA/CA-CDPH-UC26/2020	2020-03-13	North America / USA / California / San Francisco County		2020-03-25
EPI_ISL_417333	hCoV-19/France/ARA-06042/2020	2020-03-04	Europe / France / Auvergne-Rh√¥ne-Alpes / Lyon		2020-03-25
EPI_ISL_417334	hCoV-19/France/ARA-06056/2020	2020-03-04	Europe / France / Auvergne-Rh√¥ne-Alpes / Lyon		2020-03-25
EPI_ISL_417335	hCoV-19/France/ARA-06573/2020	2020-03-06	Europe / France / Auvergne-Rh√¥ne-Alpes / Lyon		2020-03-25
EPI_ISL_417336	hCoV-19/France/ARA-0668/2020	2020-03-06	Europe / France / Auvergne-Rh√¥ne-Alpes / Lyon		2020-03-25
EPI_ISL_417337	hCoV-19/France/ARA-06625/2020	2020-03-07	Europe / France / Auvergne-Rh√¥ne-Alpes / Lyon		2020-03-25
EPI_ISL_417338	hCoV-19/France/ARA-06756/2020	2020-03-07	Europe / France / Auvergne-Rh√¥ne-Alpes / Macon		2020-03-25
EPI_ISL_417339	hCoV-19/France/ARA-06820/2020	2020-03-08	Europe / France / Auvergne-Rh√¥ne-Alpes / Lyon		2020-03-25
EPI_ISL_417340	hCoV-19/France/ARA-06813/2020	2020-03-07	Europe / France / Auvergne-Rh√¥ne-Alpes / Bourg-en-Bresse		2020-03-25
EPI_ISL_417341	hCoV-19/USA/WA-UW192/2020	2020-03-13	North America / USA / Washington		2020-03-25
EPI_ISL_417342	hCoV-19/USA/WA-UW193/2020	2020-03-13	North America / USA / Washington		2020-03-25
EPI_ISL_417343	hCoV-19/USA/WA-UW194/2020	2020-03-13	North America / USA / Washington		2020-03-25
EPI_ISL_417344	hCoV-19/USA/WA-UW195/2020	2020-03-13	North America / USA / Washington		2020-03-25
EPI_ISL_417345	hCoV-19/USA/WA-UW196/2020	2020-03-13	North America / USA / Washington		2020-03-25
EPI_ISL_417346	hCoV-19/USA/WA-UW197/2020	2020-03-12	North America / USA / Washington		2020-03-25
EPI_ISL_417347	hCoV-19/USA/WA-UW198/2020	2020-03-12	North America / USA / Washington		2020-03-25
EPI_ISL_417348	hCoV-19/USA/WA-UW199/2020	2020-03-13	North America / USA / Washington		2020-03-25
EPI_ISL_417349	hCoV-19/USA/WA-UW200/2020	2020-03-12	North America / USA / Washington		2020-03-25
EPI_ISL_417350	hCoV-19/USA/WA-UW201/2020	2020-03-12	North America / USA / Washington		2020-03-25
EPI_ISL_417351	hCoV-19/USA/WA-UW202/2020	2020-03-12	North America / USA / Washington		2020-03-25
EPI_ISL_417352	hCoV-19/USA/WA-UW203/2020	2020-03-12	North America / USA / Washington		2020-03-25
EPI_ISL_417353	hCoV-19/USA/WA-UW204/2020	2020-03-13	North America / USA / Washington		2020-03-25
EPI_ISL_417354	hCoV-19/USA/WA-UW205/2020	2020-03-13	North America / USA / Washington		2020-03-25
EPI_ISL_417355	hCoV-19/USA/WA-UW206/2020	2020-03-13	North America / USA / Washington		2020-03-25
EPI_ISL_417356	hCoV-19/USA/WA-UW207/2020	2020-03-13	North America / USA / Washington		2020-03-25
EPI_ISL_417358	hCoV-19/USA/WA-UW209/2020	2020-03-13	North America / USA / Washington		2020-03-25
EPI_ISL_417359	hCoV-19/USA/WA-UW210/2020	2020-03-14	North America / USA / Washington		2020-03-25
EPI_ISL_417360	hCoV-19/USA/WA-UW211/2020	2020-03-14	North America / USA / Washington		2020-03-25
EPI_ISL_417361	hCoV-19/USA/WA-UW212/2020	2020-03-14	North America / USA / Washington		2020-03-25
EPI_ISL_417362	hCoV-19/USA/CT-UW213/2020	2020-03-13	North America / USA / Connecticut		2020-03-25
EPI_ISL_417363	hCoV-19/USA/WA-UW214/2020	2020-03-14	North America / USA / Washington		2020-03-25
EPI_ISL_417364	hCoV-19/USA/WA-UW215/2020	2020-03-12	North America / USA / Washington		2020-03-25
EPI_ISL_417365	hCoV-19/USA/WA-UW216/2020	2020-03-14	North America / USA / Washington		2020-03-25
EPI_ISL_417366	hCoV-19/USA/WA-UW217/2020	2020-03-14	North America / USA / Washington		2020-03-25
EPI_ISL_417367	hCoV-19/USA/WA-UW218/2020	2020-03-13	North America / USA / Washington		2020-03-25
EPI_ISL_417368	hCoV-19/USA/un-UW219/2020	2020-03-13	North America / USA		2020-03-25
EPI_ISL_417369	hCoV-19/USA/WA-UW220/2020	2020-03-14	North America / USA / Washington		2020-03-25
EPI_ISL_417370	hCoV-19/USA/WA-UW221/2020	2020-03-14	North America / USA / Washington		2020-03-25
EPI_ISL_417371	hCoV-19/USA/WA-UW222/2020	2020-03-13	North America / USA / Washington		2020-03-25
EPI_ISL_417372	hCoV-19/USA/CT-UW223/2020	2020-03-13	North America / USA / Connecticut		2020-03-25
EPI_ISL_417373	hCoV-19/USA/CT-UW224/2020	2020-03-13	North America / USA / Connecticut		2020-03-25
EPI_ISL_417374	hCoV-19/USA/WA-UW225/2020	2020-03-15	North America / USA / Washington		2020-03-25
EPI_ISL_417375	hCoV-19/USA/WA-UW226/2020	2020-03-15	North America / USA / Washington		2020-03-25
EPI_ISL_417376	hCoV-19/USA/WA-UW227/2020	2020-03-15	North America / USA / Washington		2020-03-25
EPI_ISL_417377	hCoV-19/USA/WA-UW228/2020	2020-03-15	North America / USA / Washington		2020-03-25
EPI_ISL_417378	hCoV-19/USA/WA-UW229/2020	2020-03-14	North America / USA / Washington		2020-03-25
EPI_ISL_417379	hCoV-19/USA/WA-UW230/2020	2020-03-15	North America / USA / Washington		2020-03-25
EPI_ISL_417380	hCoV-19/USA/WA-UW231/2020	2020-03-14	North America / USA / Washington		2020-03-25
EPI_ISL_417381	hCoV-19/USA/WA-UW232/2020	2020-03-14	North America / USA / Washington		2020-03-25
EPI_ISL_417382	hCoV-19/USA/WA-UW233/2020	2020-03-15	North America / USA / Washington		2020-03-25
EPI_ISL_417383	hCoV-19/Australia/NSW15/2020	2020-03-03	Oceania / Australia / New South Wales / Sydney		2020-03-25
EPI_ISL_417384	hCoV-19/Australia/NSW18/2020	2020-03-05	Oceania / Australia / New South Wales / Sydney		2020-03-25
EPI_ISL_417385	hCoV-19/Australia/NSW19/2020	2020-03-06	Oceania / Australia / New South Wales / Sydney		2020-03-25
EPI_ISL_417386	hCoV-19/Australia/NSW21/2020	2020-03-04	Oceania / Australia / New South Wales / Sydney		2020-03-25
EPI_ISL_417387	hCoV-19/Australia/NSW24/2020	2020-03-06	Oceania / Australia / New South Wales / Sydney		2020-03-25
EPI_ISL_417388	hCoV-19/Australia/NSW25/2020	2020-03-05	Oceania / Australia / New South Wales / Sydney		2020-03-25
EPI_ISL_417389	hCoV-19/Australia/NSW26/2020	2020-03-09	Oceania / Australia / New South Wales / Sydney		2020-03-25
EPI_ISL_417390	hCoV-19/Australia/NSW27/2020	2020-03-08	Oceania / Australia / New South Wales / Sydney		2020-03-25
EPI_ISL_417391	hCoV-19/Australia/NSW28/2020	2020-03-08	Oceania / Australia / New South Wales / Sydney		2020-03-25
EPI_ISL_417392	hCoV-19/Australia/NSW31/2020	2020-03-10	Oceania / Australia / New South Wales / Sydney		2020-03-25
EPI_ISL_417393	hCoV-19/Australia/NSW35/2020	2020-03-08	Oceania / Australia / New South Wales / Sydney		2020-03-25
EPI_ISL_417394	hCoV-19/Australia/NSW36/2020	2020-03-10	Oceania / Australia / New South Wales / Sydney		2020-03-25
EPI_ISL_417395	hCoV-19/Australia/NSW37/2020	2020-03-10	Oceania / Australia / New South Wales / Sydney		2020-03-25
EPI_ISL_417396	hCoV-19/Australia/NSW38/2020	2020-03-10	Oceania / Australia / New South Wales / Sydney		2020-03-25
EPI_ISL_417397	hCoV-19/Australia/NSW39/2020	2020-03-11	Oceania / Australia / New South Wales / Sydney		2020-03-25
EPI_ISL_417398	hCoV-19/Australia/NSW40/2020	2020-03-11	Oceania / Australia / New South Wales / Sydney		2020-03-25
EPI_ISL_417399	hCoV-19/Australia/NSW41/2020	2020-03-10	Oceania / Australia / New South Wales / Sydney		2020-03-25
EPI_ISL_417400	hCoV-19/Australia/NSW44/2020	2020-03-10	Oceania / Australia / New South Wales / Sydney		2020-03-25
EPI_ISL_417401	hCoV-19/Australia/NSW45/2020	2020-03-13	Oceania / Australia / New South Wales / Sydney		2020-03-25
EPI_ISL_417402	hCoV-19/Australia/NSW47/2020	2020-03-13	Oceania / Australia / New South Wales / Sydney		2020-03-25
EPI_ISL_417403	hCoV-19/Australia/NSW48/2020	2020-03-14	Oceania / Australia / New South Wales / Sydney		2020-03-25
EPI_ISL_417404	hCoV-19/Australia/NSW50/2020	2020-03-12	Oceania / Australia / New South Wales / Sydney		2020-03-25
EPI_ISL_417405	hCoV-19/Australia/NSW52/2020	2020-03-11	Oceania / Australia / New South Wales / Sydney		2020-03-25
EPI_ISL_417406	hCoV-19/Australia/NSW53/2020	2020-03-11	Oceania / Australia / New South Wales / Sydney		2020-03-25
EPI_ISL_417407	hCoV-19/Australia/NSW54/2020	2020-03-14	Oceania / Australia / New South Wales / Sydney		2020-03-25
EPI_ISL_417408	hCoV-19/Australia/NSW56/2020	2020-03-17	Oceania / Australia / New South Wales / Sydney		2020-03-25
EPI_ISL_417409	hCoV-19/Australia/NSW57/2020	2020-03-16	Oceania / Australia / New South Wales / Sydney		2020-03-25
EPI_ISL_417410	hCoV-19/Australia/NSW58/2020	2020-03-16	Oceania / Australia / New South Wales / Sydney		2020-03-25
EPI_ISL_417411	hCoV-19/Australia/NSW61/2020	2020-03-17	Oceania / Australia / New South Wales / Sydney		2020-03-25
EPI_ISL_417412	hCoV-19/Australia/NSW62/2020	2020-03-17	Oceania / Australia / New South Wales / Sydney		2020-03-25
EPI_ISL_417413	hCoV-19/Turkey/6224-Ankara1034/2020	2020-03-17	Europe / Turkey		2020-03-25
EPI_ISL_417418	hCoV-19/Italy/FVG-ICGEB-S1/2020	2020-03-01	Europe / Italy / Friuli Venezia Giulia		2020-03-25
EPI_ISL_417419	hCoV-19/Italy/FVG-ICGEB-S5/2020	2020-03-01	Europe / Italy / Friuli Venezia Giulia		2020-03-25
EPI_ISL_417420	hCoV-19/Nan Chang/JX216/2020	2020-03-23	Asia / China / NanChang		2020-03-25
EPI_ISL_417421	hCoV-19/Italy/FVG-ICGEB-S8/2020	2020-03-01	Europe / Italy / Friuli Venezia Giulia		2020-03-25
EPI_ISL_417422	hCoV-19/Belgium/DHWM-03041/2020	2020-03-04	Europe / Belgium / Dilbeek		2020-03-25
EPI_ISL_417423	hCoV-19/Italy/FVG-ICGEB-S9/2020	2020-03-01	Europe / Italy / Friuli Venezia Giulia		2020-03-25
EPI_ISL_417424	hCoV-19/Belgium/KA-03042/2020	2020-03-04	Europe / Belgium / Kasterlee		2020-03-25
EPI_ISL_417425	hCoV-19/Belgium/VBK-03061/2020	2020-03-06	Europe / Belgium / Schoten		2020-03-25
EPI_ISL_417426	hCoV-19/Belgium/SQ-03043/2020	2020-03-04	Europe / Belgium / Leuven		2020-03-25
EPI_ISL_417427	hCoV-19/Belgium/VI-03027/2020	2020-03-02	Europe / Belgium / Sint-Pieters-Woluwe		2020-03-25
EPI_ISL_417428	hCoV-19/Belgium/FR-03029/2020	2020-03-02	Europe / Belgium / Rixensart		2020-03-25
EPI_ISL_417429	hCoV-19/Belgium/MMJ-03034/2020	2020-03-03	Europe / Belgium / Holsbeek		2020-03-25
EPI_ISL_417430	hCoV-19/Belgium/RT-03035/2020	2020-03-03	Europe / Belgium / Vorst		2020-03-25
EPI_ISL_417437	hCoV-19/DRC/KN-0054/2020	2020-03-17	Africa / Democratic Republic of the Congo / Kinshasa		2020-03-25
EPI_ISL_417438	hCoV-19/DRC/KN-0058/2020	2020-03-17	Africa / Democratic Republic of the Congo / Kinshasa		2020-03-25
EPI_ISL_417440	hCoV-19/DRC/KN-0060/2020	2020-03-17	Africa / Democratic Republic of the Congo / Kinshasa		2020-03-25
EPI_ISL_417442	hCoV-19/DRC/KN-0072/2020	2020-03-18	Africa / Democratic Republic of the Congo / Kinshasa		2020-03-25
EPI_ISL_417443	hCoV-19/Hong Kong/XM-PII-S4/2020	2020-01-22	Asia / Hong Kong	Hospital	2020-03-26
EPI_ISL_417444	hCoV-19/Pakistan/Gilgit1/2020	2020-03-04	Asia / Pakistan / Gilgit	Traveled from Iran, and returned to Pakistan 5 days before sample was collected	2020-03-25
EPI_ISL_417445	hCoV-19/Italy/LOM-UniMI01/2020	2020-02-24	Europe / Italy / Lombardy / Milan		2020-03-26
EPI_ISL_417446	hCoV-19/Italy/LOM-UniMI02/2020	2020-02-24	Europe / Italy / Lombardy / Milan		2020-03-26
EPI_ISL_417447	hCoV-19/Italy/LOM-UniMI03/2020	2020-02-24	Europe / Italy / Lombardy / Milan		2020-03-26
EPI_ISL_417448	hCoV-19/USA/WA-UW234/2020	2020-03-14	North America / USA / Washington		2020-03-26
EPI_ISL_417449	hCoV-19/USA/WA-UW235/2020	2020-03-14	North America / USA / Washington		2020-03-26
EPI_ISL_417450	hCoV-19/USA/WA-UW236/2020	2020-03-14	North America / USA / Washington		2020-03-26
EPI_ISL_417451	hCoV-19/USA/WA-UW237/2020	2020-03-14	North America / USA / Washington		2020-03-26
EPI_ISL_417452	hCoV-19/USA/CT-UW238/2020	2020-03-12	North America / USA / Connecticut		2020-03-26
EPI_ISL_417453	hCoV-19/USA/WA-UW239/2020	2020-03-14	North America / USA / Washington		2020-03-26
EPI_ISL_417454	hCoV-19/USA/WA-UW240/2020	2020-03-14	North America / USA / Washington		2020-03-26
EPI_ISL_417455	hCoV-19/USA/WA-UW241/2020	2020-03-14	North America / USA / Washington		2020-03-26
EPI_ISL_417456	hCoV-19/USA/WA-UW242/2020	2020-03-13	North America / USA / Washington		2020-03-26
EPI_ISL_417457	hCoV-19/Germany/NW-HHU-12/2020	2020-03-10	Europe / Germany / North Rhine-Westphalia / Duesseldorf		2020-03-26
EPI_ISL_417458	hCoV-19/Germany/NW-HHU-13/2020	2020-03-11	Europe / Germany / North Rhine-Westphalia / Duesseldorf		2020-03-26
EPI_ISL_417459	hCoV-19/Germany/NW-HHU-14/2020	2020-03-11	Europe / Germany / North Rhine-Westphalia / Duesseldorf		2020-03-26
EPI_ISL_417460	hCoV-19/Germany/NW-HHU-15/2020	2020-03-11	Europe / Germany / North Rhine-Westphalia / Duesseldorf		2020-03-26
EPI_ISL_417461	hCoV-19/Germany/NW-HHU-16/2020	2020-03-11	Europe / Germany / North Rhine-Westphalia / Duesseldorf		2020-03-26
EPI_ISL_417462	hCoV-19/Germany/NW-HHU-17/2020	2020-03-11	Europe / Germany / North Rhine-Westphalia / Duesseldorf		2020-03-26
EPI_ISL_417463	hCoV-19/Germany/NW-HHU-18/2020	2020-03-13	Europe / Germany / North Rhine-Westphalia / Duesseldorf		2020-03-26
EPI_ISL_417464	hCoV-19/Germany/NW-HHU-19/2020	2020-03-14	Europe / Germany / North Rhine-Westphalia / Duesseldorf		2020-03-26
EPI_ISL_417465	hCoV-19/Germany/NW-HHU-20/2020	2020-03-14	Europe / Germany / North Rhine-Westphalia / Duesseldorf		2020-03-26
EPI_ISL_417466	hCoV-19/Germany/NW-HHU-21/2020	2020-03-14	Europe / Germany / North Rhine-Westphalia / Duesseldorf		2020-03-26
EPI_ISL_417467	hCoV-19/Germany/NW-HHU-22/2020	2020-03-15	Europe / Germany / North Rhine-Westphalia / Duesseldorf		2020-03-26
EPI_ISL_417468	hCoV-19/Germany/NW-HHU-23/2020	2020-03-16	Europe / Germany / North Rhine-Westphalia / Duesseldorf		2020-03-26
EPI_ISL_417469	hCoV-19/USA/MN31-MDH31/2020	2020-03-12	North America / USA / Minnesota		2020-03-26
EPI_ISL_417470	hCoV-19/USA/MN32-MDH32/2020	2020-03-12	North America / USA / Minnesota		2020-03-26
EPI_ISL_417471	hCoV-19/USA/MN34-MDH34/2020	2020-03-12	North America / USA / Minnesota		2020-03-26
EPI_ISL_417472	hCoV-19/USA/MN35-MDH35/2020	2020-03-12	North America / USA / Minnesota		2020-03-26
EPI_ISL_417473	hCoV-19/USA/MN36-MDH36/2020	2020-03-13	North America / USA / Minnesota		2020-03-26
EPI_ISL_417474	hCoV-19/USA/MN38-MDH38/2020	2020-03-12	North America / USA / Minnesota		2020-03-26
EPI_ISL_417475	hCoV-19/USA/MN39-MDH39/2020	2020-03-12	North America / USA / Minnesota		2020-03-26
EPI_ISL_417476	hCoV-19/USA/MN40-MDH40/2020	2020-03-12	North America / USA / Minnesota		2020-03-26
EPI_ISL_417477	hCoV-19/USA/MN41-MDH41/2020	2020-03-12	North America / USA / Minnesota		2020-03-26
EPI_ISL_417478	hCoV-19/USA/MN42-MDH42/2020	2020-03-13	North America / USA / Minnesota		2020-03-26
EPI_ISL_417479	hCoV-19/USA/MN43-MDH43/2020	2020-03-12	North America / USA / Minnesota		2020-03-26
EPI_ISL_417480	hCoV-19/USA/MN44-MDH44/2020	2020-03-12	North America / USA / Minnesota		2020-03-26
EPI_ISL_417481	hCoV-19/Iceland/LUH-01/2020	2020-03-13	Europe / Iceland / Reykjavik	Traveled from Netherlands	2020-03-26
EPI_ISL_417483	hCoV-19/Norway/1379/2020	2020-02-27	Europe / Norway / Oslo		2020-03-26
EPI_ISL_417484	hCoV-19/Norway/1380/2020	2020-02-26	Europe / Norway / Oslo		2020-03-26
EPI_ISL_417485	hCoV-19/Norway/1526/2020	2020-03-02	Europe / Norway / Oslo		2020-03-26
EPI_ISL_417486	hCoV-19/Norway/1538/2020	2020-03-01	Europe / Norway / Oslo		2020-03-26
EPI_ISL_417487	hCoV-19/Norway/1539/2020	2020-03-01	Europe / Norway / Oslo		2020-03-26
EPI_ISL_417488	hCoV-19/Norway/1493/2020	2020-02-29	Europe / Norway / Oslo		2020-03-26
EPI_ISL_417491	hCoV-19/Italy/MAR-UnivPM-1/2020	2020-03-03	Europe / Italy / Marche		2020-03-26
EPI_ISL_417492	hCoV-19/USA/MN45-MDH45/2020	2020-03-13	North America / USA / Minnesota		2020-03-26
EPI_ISL_417493	hCoV-19/USA/MN46-MDH46/2020	2020-03-13	North America / USA / Minnesota		2020-03-26
EPI_ISL_417494	hCoV-19/USA/MN47-MDH47/2020	2020-03-13	North America / USA / Minnesota		2020-03-26
EPI_ISL_417495	hCoV-19/USA/MN48-MDH48/2020	2020-03-13	North America / USA / Minnesota		2020-03-26
EPI_ISL_417496	hCoV-19/USA/MN51-MDH51/2020	2020-03-13	North America / USA / Minnesota		2020-03-26
EPI_ISL_417497	hCoV-19/USA/MN52-MDH52/2020	2020-03-13	North America / USA / Minnesota		2020-03-26
EPI_ISL_417498	hCoV-19/USA/MN53-MDH53/2020	2020-03-13	North America / USA / Minnesota		2020-03-26
EPI_ISL_417499	hCoV-19/USA/MN55-MDH55/2020	2020-03-13	North America / USA / Minnesota		2020-03-26
EPI_ISL_417500	hCoV-19/USA/MN56-MDH56/2020	2020-03-14	North America / USA / Minnesota		2020-03-26
EPI_ISL_417501	hCoV-19/USA/MN57-MDH57/2020	2020-03-14	North America / USA / Minnesota		2020-03-26
EPI_ISL_417502	hCoV-19/USA/MN58-MDH58/2020	2020-03-14	North America / USA / Minnesota		2020-03-26
EPI_ISL_417503	hCoV-19/USA/MN59-MDH59/2020	2020-03-14	North America / USA / Minnesota		2020-03-26
EPI_ISL_417504	hCoV-19/USA/WI-UW-15/2020	2020-03-16	North America / USA / Wisconsin		2020-03-26
EPI_ISL_417505	hCoV-19/USA/WI-UW-11/2020	2020-03-15	North America / USA / Wisconsin		2020-03-26
EPI_ISL_417506	hCoV-19/USA/WI-UW-12/2020	2020-03-16	North America / USA / Wisconsin		2020-03-27
EPI_ISL_417507	hCoV-19/USA/WI-UW-23/2020	2020-03-17	North America / USA / Wisconsin		2020-03-27
EPI_ISL_417508	hCoV-19/USA/WI-UW-21/2020	2020-03-16	North America / USA / Wisconsin		2020-03-27
EPI_ISL_417509	hCoV-19/USA/WI-UW-16/2020	2020-03-14	North America / USA / Wisconsin		2020-03-27
EPI_ISL_417510	hCoV-19/USA/WI-UW-19/2020	2020-03-16	North America / USA / Wisconsin		2020-03-27
EPI_ISL_417512	hCoV-19/USA/WI-UW-24/2020	2020-03-15	North America / USA / Wisconsin		2020-03-27
EPI_ISL_417513	hCoV-19/USA/WI-UW-14/2020	2020-03-16	North America / USA / Wisconsin		2020-03-27
EPI_ISL_417514	hCoV-19/USA/WI-UW-22/2020	2020-03-13	North America / USA / Wisconsin		2020-03-27
EPI_ISL_417515	hCoV-19/USA/WI-UW-18/2020	2020-03-17	North America / USA / Wisconsin		2020-03-27
EPI_ISL_417516	hCoV-19/USA/WI-UW-13/2020	2020-03-15	North America / USA / Wisconsin		2020-03-27
EPI_ISL_417519	hCoV-19/Taiwan/CGMH-CGU-06/2020	2020-03-05	Asia / Taiwan / Taoyuan		2020-03-27
EPI_ISL_417520	hCoV-19/Taiwan/CGMH-CGU-07/2020	2020-03-09	Asia / Taiwan / Taoyuan		2020-03-27
EPI_ISL_417521	hCoV-19/Taiwan/CGMH-CGU-08/2020	2020-03-10	Asia / Taiwan / Taoyuan		2020-03-27
EPI_ISL_417522	hCoV-19/Taiwan/CGMH-CGU-09/2020	2020-03-13	Asia / Taiwan / Taoyuan		2020-03-27
EPI_ISL_417523	hCoV-19/Taiwan/CGMH-CGU-10/2020	2020-03-13	Asia / Taiwan / Taoyuan		2020-03-27
EPI_ISL_417524	hCoV-19/Taiwan/CGMH-CGU-11/2020	2020-03-14	Asia / Taiwan / Taoyuan		2020-03-27
EPI_ISL_417525	hCoV-19/Taiwan/CGMH-CGU-12/2020	2020-03-14	Asia / Taiwan / Taoyuan		2020-03-27
EPI_ISL_417526	hCoV-19/Luxembourg/LNS9371718/2020	2020-03-18	Europe / Luxembourg		2020-03-27
EPI_ISL_417527	hCoV-19/Luxembourg/LNS2848109/2020	2020-03-18	Europe / Luxembourg		2020-03-27
EPI_ISL_417528	hCoV-19/Luxembourg/LNS3694003/2020	2020-03-18	Europe / Luxembourg		2020-03-27
EPI_ISL_417529	hCoV-19/Luxembourg/LNS5731562/2020	2020-03-18	Europe / Luxembourg		2020-03-27
EPI_ISL_417530	hCoV-19/Luxembourg/LNS2128808/2020	2020-03-18	Europe / Luxembourg		2020-03-27
EPI_ISL_417531	hCoV-19/Luxembourg/LNS2013896/2020	2020-03-18	Europe / Luxembourg		2020-03-27
EPI_ISL_417532	hCoV-19/Luxembourg/LNS8489624/2020	2020-03-18	Europe / Luxembourg		2020-03-27
EPI_ISL_417533	hCoV-19/Luxembourg/LNS6282845/2020	2020-03-18	Europe / Luxembourg		2020-03-27
EPI_ISL_417534	hCoV-19/Luxembourg/LNS0158952/2020	2020-03-18	Europe / Luxembourg		2020-03-27
EPI_ISL_417535	hCoV-19/Iceland/1/2020	2020-03-13	Europe / Iceland / Reykjavik	Traveled from Netherlands	2020-03-27
EPI_ISL_417536	hCoV-19/Iceland/10/2020	2020-03-16	Europe / Iceland / Reykjavik		2020-03-27
EPI_ISL_417537	hCoV-19/Iceland/100/2020	2020-03-16	Europe / Iceland / Reykjavik		2020-03-27
EPI_ISL_417538	hCoV-19/Iceland/104/2020	2020-03-17	Europe / Iceland / Reykjavik		2020-03-27
EPI_ISL_417539	hCoV-19/Iceland/11/2020	2020-03-16	Europe / Iceland / Reykjavik		2020-03-27
EPI_ISL_417540	hCoV-19/Iceland/115/2020	2020-03-17	Europe / Iceland / Reykjavik		2020-03-27
EPI_ISL_417541	hCoV-19/Iceland/116/2020	2020-03-17	Europe / Iceland / Reykjavik		2020-03-27
EPI_ISL_417542	hCoV-19/Iceland/117/2020	2020-03-17	Europe / Iceland / Reykjavik		2020-03-27
EPI_ISL_417543	hCoV-19/Iceland/118/2020	2020-03-17	Europe / Iceland / Reykjavik		2020-03-27
EPI_ISL_417544	hCoV-19/Iceland/119/2020	2020-03-17	Europe / Iceland / Reykjavik		2020-03-27
EPI_ISL_417545	hCoV-19/Iceland/120/2020	2020-03-17	Europe / Iceland / Reykjavik		2020-03-27
EPI_ISL_417548	hCoV-19/Iceland/170/2020	2020-03-17	Europe / Iceland / Reykjavik		2020-03-27
EPI_ISL_417549	hCoV-19/Iceland/171/2020	2020-03-14	Europe / Iceland / Reykjavik		2020-03-27
EPI_ISL_417550	hCoV-19/Iceland/184/2020	2020-03-16	Europe / Iceland / Reykjavik	Traveled from Germany	2020-03-27
EPI_ISL_417551	hCoV-19/Iceland/187/2020	2020-03-16	Europe / Iceland / Reykjavik		2020-03-27
EPI_ISL_417552	hCoV-19/Iceland/2/2020	2020-03-16	Europe / Iceland / Reykjavik		2020-03-27
EPI_ISL_417553	hCoV-19/Iceland/220/2020	2020-03-16	Europe / Iceland / Reykjavik		2020-03-27
EPI_ISL_417555	hCoV-19/Iceland/227/2020	2020-03-17	Europe / Iceland / Reykjavik		2020-03-27
EPI_ISL_417556	hCoV-19/Iceland/228/2020	2020-03-17	Europe / Iceland / Reykjavik		2020-03-27
EPI_ISL_417557	hCoV-19/Iceland/229/2020	2020-03-17	Europe / Iceland / Reykjavik		2020-03-27
EPI_ISL_417558	hCoV-19/Iceland/230/2020	2020-03-17	Europe / Iceland / Reykjavik		2020-03-27
EPI_ISL_417560	hCoV-19/Iceland/232/2020	2020-03-17	Europe / Iceland / Reykjavik		2020-03-27
EPI_ISL_417561	hCoV-19/Iceland/233/2020	2020-03-17	Europe / Iceland / Reykjavik	Traveled from United Kingdom	2020-03-27
EPI_ISL_417562	hCoV-19/Iceland/234/2020	2020-03-17	Europe / Iceland / Reykjavik	Traveled from Netherlands	2020-03-27
EPI_ISL_417563	hCoV-19/Iceland/235/2020	2020-03-16	Europe / Iceland / Reykjavik	Traveled from United Kingdom	2020-03-27
EPI_ISL_417564	hCoV-19/Iceland/236/2020	2020-03-17	Europe / Iceland / Reykjavik		2020-03-27
EPI_ISL_417565	hCoV-19/Iceland/237/2020	2020-03-17	Europe / Iceland / Reykjavik	Traveled from Gran Canary	2020-03-27
EPI_ISL_417566	hCoV-19/Iceland/238/2020	2020-03-17	Europe / Iceland / Reykjavik		2020-03-27
EPI_ISL_417567	hCoV-19/Iceland/239/2020	2020-03-17	Europe / Iceland / Reykjavik	Traveled from United Kingdom	2020-03-27
EPI_ISL_417568	hCoV-19/Iceland/240/2020	2020-03-17	Europe / Iceland / Reykjavik		2020-03-27
EPI_ISL_417569	hCoV-19/Iceland/241/2020	2020-03-17	Europe / Iceland / Reykjavik		2020-03-27
EPI_ISL_417570	hCoV-19/Iceland/242/2020	2020-03-17	Europe / Iceland / Reykjavik	Traveled from United Kingdom	2020-03-27
EPI_ISL_417571	hCoV-19/Iceland/243/2020	2020-03-17	Europe / Iceland / Reykjavik		2020-03-27
EPI_ISL_417572	hCoV-19/Iceland/244/2020	2020-03-17	Europe / Iceland / Reykjavik		2020-03-27
EPI_ISL_417573	hCoV-19/Iceland/245/2020	2020-03-16	Europe / Iceland / Reykjavik		2020-03-27
EPI_ISL_417574	hCoV-19/Iceland/246/2020	2020-03-17	Europe / Iceland / Reykjavik	Traveled from Spain	2020-03-27
EPI_ISL_417575	hCoV-19/Iceland/247/2020	2020-03-17	Europe / Iceland / Reykjavik		2020-03-27
EPI_ISL_417576	hCoV-19/Iceland/248/2020	2020-03-17	Europe / Iceland / Reykjavik	Traveled from United Kingdom	2020-03-27
EPI_ISL_417577	hCoV-19/Iceland/249/2020	2020-03-17	Europe / Iceland / Reykjavik		2020-03-27
EPI_ISL_417580	hCoV-19/Iceland/252/2020	2020-03-17	Europe / Iceland / Reykjavik		2020-03-27
EPI_ISL_417581	hCoV-19/Iceland/253/2020	2020-03-17	Europe / Iceland / Reykjavik	Traveled from Austria	2020-03-27
EPI_ISL_417582	hCoV-19/Iceland/254/2020	2020-03-17	Europe / Iceland / Reykjavik	Traveled from Austria	2020-03-27
EPI_ISL_417583	hCoV-19/Iceland/255/2020	2020-03-17	Europe / Iceland / Reykjavik		2020-03-27
EPI_ISL_417584	hCoV-19/Iceland/256/2020	2020-03-17	Europe / Iceland / Reykjavik	Traveled from United Kingdom	2020-03-27
EPI_ISL_417585	hCoV-19/Iceland/257/2020	2020-03-17	Europe / Iceland / Reykjavik	Traveled from United Kingdom	2020-03-27
EPI_ISL_417586	hCoV-19/Iceland/258/2020	2020-03-17	Europe / Iceland / Reykjavik		2020-03-27
EPI_ISL_417587	hCoV-19/Iceland/259/2020	2020-03-17	Europe / Iceland / Reykjavik	Traveled from USA	2020-03-27
EPI_ISL_417588	hCoV-19/Iceland/260/2020	2020-03-17	Europe / Iceland / Reykjavik		2020-03-27
EPI_ISL_417589	hCoV-19/Iceland/261/2020	2020-03-17	Europe / Iceland / Reykjavik	Traveled from Spain	2020-03-27
EPI_ISL_417590	hCoV-19/Iceland/262/2020	2020-03-18	Europe / Iceland / Reykjavik		2020-03-27
EPI_ISL_417591	hCoV-19/Iceland/263/2020	2020-03-17	Europe / Iceland / Reykjavik	Traveled from Netherlands	2020-03-27
EPI_ISL_417592	hCoV-19/Iceland/264/2020	2020-03-17	Europe / Iceland / Reykjavik		2020-03-27
EPI_ISL_417593	hCoV-19/Iceland/265/2020	2020-03-17	Europe / Iceland / Reykjavik	Traveled from Switzerland	2020-03-27
EPI_ISL_417594	hCoV-19/Iceland/266/2020	2020-03-17	Europe / Iceland / Reykjavik	Traveled from Austria	2020-03-27
EPI_ISL_417595	hCoV-19/Iceland/267/2020	2020-03-17	Europe / Iceland / Reykjavik	Traveled from United Kingdom	2020-03-27
EPI_ISL_417596	hCoV-19/Iceland/268/2020	2020-03-17	Europe / Iceland / Reykjavik		2020-03-27
EPI_ISL_417597	hCoV-19/Iceland/269/2020	2020-03-17	Europe / Iceland / Reykjavik		2020-03-27
EPI_ISL_417598	hCoV-19/Iceland/270/2020	2020-03-17	Europe / Iceland / Reykjavik		2020-03-27
EPI_ISL_417599	hCoV-19/Iceland/271/2020	2020-03-17	Europe / Iceland / Reykjavik		2020-03-27
EPI_ISL_417600	hCoV-19/Iceland/272/2020	2020-03-17	Europe / Iceland / Reykjavik		2020-03-27
EPI_ISL_417601	hCoV-19/Iceland/273/2020	2020-03-17	Europe / Iceland / Reykjavik		2020-03-27
EPI_ISL_417602	hCoV-19/Iceland/274/2020	2020-03-17	Europe / Iceland / Reykjavik		2020-03-27
EPI_ISL_417603	hCoV-19/Iceland/275/2020	2020-03-17	Europe / Iceland / Reykjavik		2020-03-27
EPI_ISL_417604	hCoV-19/Iceland/276/2020	2020-03-17	Europe / Iceland / Reykjavik		2020-03-27
EPI_ISL_417605	hCoV-19/Iceland/277/2020	2020-03-17	Europe / Iceland / Reykjavik		2020-03-27
EPI_ISL_417607	hCoV-19/Iceland/279/2020	2020-03-17	Europe / Iceland / Reykjavik		2020-03-27
EPI_ISL_417608	hCoV-19/Iceland/280/2020	2020-03-17	Europe / Iceland / Reykjavik		2020-03-27
EPI_ISL_417609	hCoV-19/Iceland/281/2020	2020-03-17	Europe / Iceland / Reykjavik	Traveled from Spain	2020-03-27
EPI_ISL_417610	hCoV-19/Iceland/282/2020	2020-03-17	Europe / Iceland / Reykjavik	Traveled from Austria	2020-03-27
EPI_ISL_417611	hCoV-19/Iceland/283/2020	2020-03-17	Europe / Iceland / Reykjavik		2020-03-27
EPI_ISL_417612	hCoV-19/Iceland/284/2020	2020-03-17	Europe / Iceland / Reykjavik		2020-03-27
EPI_ISL_417613	hCoV-19/Iceland/285/2020	2020-03-17	Europe / Iceland / Reykjavik		2020-03-27
EPI_ISL_417614	hCoV-19/Iceland/286/2020	2020-03-18	Europe / Iceland / Reykjavik		2020-03-27
EPI_ISL_417615	hCoV-19/Iceland/287/2020	2020-03-18	Europe / Iceland / Reykjavik	Traveled from USA	2020-03-27
EPI_ISL_417618	hCoV-19/Iceland/29/2020	2020-03-16	Europe / Iceland / Reykjavik	Traveled from USA	2020-03-27
EPI_ISL_417619	hCoV-19/Iceland/290/2020	2020-03-18	Europe / Iceland / Reykjavik		2020-03-27
EPI_ISL_417620	hCoV-19/Iceland/291/2020	2020-03-18	Europe / Iceland / Reykjavik		2020-03-27
EPI_ISL_417621	hCoV-19/Iceland/292/2020	2020-03-18	Europe / Iceland / Reykjavik		2020-03-27
EPI_ISL_417622	hCoV-19/Iceland/293/2020	2020-03-18	Europe / Iceland / Reykjavik	Traveled from Austria	2020-03-27
EPI_ISL_417623	hCoV-19/Iceland/294/2020	2020-03-18	Europe / Iceland / Reykjavik		2020-03-27
EPI_ISL_417625	hCoV-19/Iceland/296/2020	2020-03-18	Europe / Iceland / Reykjavik		2020-03-27
EPI_ISL_417626	hCoV-19/Iceland/297/2020	2020-03-18	Europe / Iceland / Reykjavik		2020-03-27
EPI_ISL_417627	hCoV-19/Iceland/298/2020	2020-03-18	Europe / Iceland / Reykjavik		2020-03-27
EPI_ISL_417628	hCoV-19/Iceland/299/2020	2020-03-18	Europe / Iceland / Reykjavik		2020-03-27
EPI_ISL_417629	hCoV-19/Iceland/300/2020	2020-03-18	Europe / Iceland / Reykjavik		2020-03-27
EPI_ISL_417630	hCoV-19/Iceland/301/2020	2020-03-18	Europe / Iceland / Reykjavik		2020-03-27
EPI_ISL_417632	hCoV-19/Iceland/303/2020	2020-03-18	Europe / Iceland / Reykjavik		2020-03-27
EPI_ISL_417633	hCoV-19/Iceland/304/2020	2020-03-17	Europe / Iceland / Reykjavik		2020-03-27
EPI_ISL_417634	hCoV-19/Iceland/305/2020	2020-03-18	Europe / Iceland / Reykjavik		2020-03-27
EPI_ISL_417635	hCoV-19/Iceland/306/2020	2020-03-18	Europe / Iceland / Reykjavik		2020-03-27
EPI_ISL_417636	hCoV-19/Iceland/307/2020	2020-03-18	Europe / Iceland / Reykjavik		2020-03-27
EPI_ISL_417637	hCoV-19/Iceland/308/2020	2020-03-18	Europe / Iceland / Reykjavik	Traveled from France	2020-03-27
EPI_ISL_417638	hCoV-19/Iceland/309/2020	2020-03-18	Europe / Iceland / Reykjavik		2020-03-27
EPI_ISL_417639	hCoV-19/Iceland/310/2020	2020-03-18	Europe / Iceland / Reykjavik		2020-03-27
EPI_ISL_417641	hCoV-19/Iceland/312/2020	2020-03-18	Europe / Iceland / Reykjavik	Traveled from Austria	2020-03-27
EPI_ISL_417642	hCoV-19/Iceland/313/2020	2020-03-18	Europe / Iceland / Reykjavik	Traveled from Austria	2020-03-27
EPI_ISL_417643	hCoV-19/Iceland/314/2020	2020-03-18	Europe / Iceland / Reykjavik	Traveled from Austria	2020-03-27
EPI_ISL_417644	hCoV-19/Iceland/315/2020	2020-03-18	Europe / Iceland / Reykjavik		2020-03-27
EPI_ISL_417645	hCoV-19/Iceland/316/2020	2020-03-18	Europe / Iceland / Reykjavik		2020-03-27
EPI_ISL_417646	hCoV-19/Iceland/317/2020	2020-03-18	Europe / Iceland / Reykjavik		2020-03-27
EPI_ISL_417647	hCoV-19/Iceland/318/2020	2020-03-18	Europe / Iceland / Reykjavik	Traveled from Croatia	2020-03-27
EPI_ISL_417649	hCoV-19/Iceland/320/2020	2020-03-18	Europe / Iceland / Reykjavik		2020-03-27
EPI_ISL_417650	hCoV-19/Iceland/321/2020	2020-03-18	Europe / Iceland / Reykjavik		2020-03-27
EPI_ISL_417651	hCoV-19/Iceland/322/2020	2020-03-18	Europe / Iceland / Reykjavik		2020-03-27
EPI_ISL_417652	hCoV-19/Iceland/323/2020	2020-03-18	Europe / Iceland / Reykjavik		2020-03-27
EPI_ISL_417653	hCoV-19/Iceland/324/2020	2020-03-18	Europe / Iceland / Reykjavik		2020-03-27
EPI_ISL_417654	hCoV-19/Iceland/325/2020	2020-03-18	Europe / Iceland / Reykjavik	Traveled from Austria	2020-03-27
EPI_ISL_417655	hCoV-19/Iceland/326/2020	2020-03-14	Europe / Iceland / Reykjavik		2020-03-27
EPI_ISL_417657	hCoV-19/Iceland/328/2020	2020-03-13	Europe / Iceland / Reykjavik	Traveled from Germany	2020-03-27
EPI_ISL_417659	hCoV-19/Iceland/330/2020	2020-03-14	Europe / Iceland / Reykjavik		2020-03-27
EPI_ISL_417660	hCoV-19/Iceland/331/2020	2020-03-14	Europe / Iceland / Reykjavik		2020-03-27
EPI_ISL_417662	hCoV-19/Iceland/333/2020	2020-03-14	Europe / Iceland / Reykjavik	Traveled from Germany	2020-03-27
EPI_ISL_417663	hCoV-19/Iceland/334/2020	2020-03-14	Europe / Iceland / Reykjavik	Traveled from United Kingdom	2020-03-27
EPI_ISL_417664	hCoV-19/Iceland/335/2020	2020-03-13	Europe / Iceland / Reykjavik		2020-03-27
EPI_ISL_417665	hCoV-19/Iceland/336/2020	2020-03-14	Europe / Iceland / Reykjavik	Traveled from USA	2020-03-27
EPI_ISL_417666	hCoV-19/Iceland/337/2020	2020-03-15	Europe / Iceland / Reykjavik	Traveled from United Kingdom	2020-03-27
EPI_ISL_417667	hCoV-19/Iceland/338/2020	2020-03-15	Europe / Iceland / Reykjavik	Traveled from Austria	2020-03-27
EPI_ISL_417668	hCoV-19/Iceland/339/2020	2020-03-15	Europe / Iceland / Reykjavik		2020-03-27
EPI_ISL_417670	hCoV-19/Iceland/341/2020	2020-03-15	Europe / Iceland / Reykjavik		2020-03-27
EPI_ISL_417672	hCoV-19/Iceland/38/2020	2020-03-16	Europe / Iceland / Reykjavik	Traveled from United Kingdom	2020-03-27
EPI_ISL_417675	hCoV-19/Iceland/88/2020	2020-03-10	Europe / Iceland / Reykjavik	Traveled from Austria	2020-03-27
EPI_ISL_417676	hCoV-19/Iceland/98/2020	2020-03-16	Europe / Iceland / Reykjavik		2020-03-27
EPI_ISL_417677	hCoV-19/Iceland/39/2020	2020-03-04	Europe / Iceland / Reykjavik	Traveled from Austria	2020-03-27
EPI_ISL_417678	hCoV-19/Iceland/185/2020	2020-03-16	Europe / Iceland / Reykjavik		2020-03-27
EPI_ISL_417679	hCoV-19/Iceland/79/2020	2020-03-09	Europe / Iceland / Reykjavik		2020-03-27
EPI_ISL_417680	hCoV-19/Iceland/177/2020	2020-03-15	Europe / Iceland / Reykjavik		2020-03-27
EPI_ISL_417681	hCoV-19/Iceland/37/2020	2020-03-04	Europe / Iceland / Reykjavik	Traveled from Italy	2020-03-27
EPI_ISL_417682	hCoV-19/Iceland/101/2020	2020-03-10	Europe / Iceland / Reykjavik	Traveled from Denmark	2020-03-27
EPI_ISL_417683	hCoV-19/Iceland/47/2020	2020-03-05	Europe / Iceland / Reykjavik	Traveled from Austria	2020-03-27
EPI_ISL_417684	hCoV-19/Iceland/54/2020	2020-03-06	Europe / Iceland / Reykjavik		2020-03-27
EPI_ISL_417685	hCoV-19/Iceland/215/2020	2020-03-16	Europe / Iceland / Reykjavik	Traveled from Austria	2020-03-27
EPI_ISL_417687	hCoV-19/Iceland/55/2020	2020-03-06	Europe / Iceland / Reykjavik		2020-03-27
EPI_ISL_417688	hCoV-19/Iceland/12/2020	2020-03-01	Europe / Iceland / Reykjavik	Traveled from Italy	2020-03-27
EPI_ISL_417689	hCoV-19/Iceland/160/2020	2020-03-13	Europe / Iceland / Reykjavik		2020-03-27
EPI_ISL_417690	hCoV-19/Iceland/125/2020	2020-03-11	Europe / Iceland / Reykjavik	Traveled from Denmark	2020-03-27
EPI_ISL_417691	hCoV-19/Iceland/111/2020	2020-03-11	Europe / Iceland / Reykjavik	Traveled from Italy	2020-03-27
EPI_ISL_417692	hCoV-19/Iceland/57/2020	2020-03-06	Europe / Iceland / Reykjavik		2020-03-27
EPI_ISL_417693	hCoV-19/Iceland/25/2020	2020-03-02	Europe / Iceland / Reykjavik	Traveled from Austria	2020-03-27
EPI_ISL_417694	hCoV-19/Iceland/3/2020	2020-03-13	Europe / Iceland / Reykjavik	Traveled from Italy	2020-03-27
EPI_ISL_417695	hCoV-19/Iceland/20/2020	2020-03-02	Europe / Iceland / Reykjavik	Traveled from Italy	2020-03-27
EPI_ISL_417696	hCoV-19/Iceland/135/2020	2020-03-12	Europe / Iceland / Reykjavik		2020-03-27
EPI_ISL_417697	hCoV-19/Iceland/35/2020	2020-03-04	Europe / Iceland / Reykjavik	Traveled from Italy	2020-03-27
EPI_ISL_417698	hCoV-19/Iceland/103/2020	2020-03-10	Europe / Iceland / Reykjavik	Traveled from Italy	2020-03-27
EPI_ISL_417699	hCoV-19/Iceland/206/2020	2020-03-16	Europe / Iceland / Reykjavik		2020-03-27
EPI_ISL_417700	hCoV-19/Iceland/173/2020	2020-03-15	Europe / Iceland / Reykjavik	Traveled from Italy	2020-03-27
EPI_ISL_417701	hCoV-19/Iceland/74/2020	2020-03-09	Europe / Iceland / Reykjavik	Traveled from Austria	2020-03-27
EPI_ISL_417702	hCoV-19/Iceland/33/2020	2020-03-03	Europe / Iceland / Reykjavik	Traveled from Italy	2020-03-27
EPI_ISL_417703	hCoV-19/Iceland/179/2020	2020-03-16	Europe / Iceland / Reykjavik		2020-03-27
EPI_ISL_417704	hCoV-19/Iceland/92/2020	2020-03-10	Europe / Iceland / Reykjavik	Traveled from Austria	2020-03-27
EPI_ISL_417705	hCoV-19/Iceland/65/2020	2020-03-07	Europe / Iceland / Reykjavik		2020-03-27
EPI_ISL_417706	hCoV-19/Iceland/199/2020	2020-03-16	Europe / Iceland / Reykjavik	Traveled from Austria	2020-03-27
EPI_ISL_417709	hCoV-19/Iceland/189/2020	2020-03-16	Europe / Iceland / Reykjavik		2020-03-27
EPI_ISL_417711	hCoV-19/Iceland/150/2020	2020-03-13	Europe / Iceland / Reykjavik	Traveled from Austria	2020-03-27
EPI_ISL_417712	hCoV-19/Iceland/172/2020	2020-03-15	Europe / Iceland / Reykjavik		2020-03-27
EPI_ISL_417713	hCoV-19/Iceland/130/2020	2020-03-12	Europe / Iceland / Reykjavik		2020-03-27
EPI_ISL_417714	hCoV-19/Iceland/129/2020	2020-03-12	Europe / Iceland / Reykjavik		2020-03-27
EPI_ISL_417715	hCoV-19/Iceland/45/2020	2020-03-04	Europe / Iceland / Reykjavik	Traveled from Austria	2020-03-27
EPI_ISL_417716	hCoV-19/Iceland/174/2020	2020-03-16	Europe / Iceland / Reykjavik		2020-03-27
EPI_ISL_417717	hCoV-19/Iceland/195/2020	2020-03-16	Europe / Iceland / Reykjavik	Traveled from USA	2020-03-27
EPI_ISL_417718	hCoV-19/Iceland/49/2020	2020-03-05	Europe / Iceland / Reykjavik	Traveled from Italy	2020-03-27
EPI_ISL_417720	hCoV-19/Iceland/138/2020	2020-03-12	Europe / Iceland / Reykjavik	Traveled from USA	2020-03-27
EPI_ISL_417721	hCoV-19/Iceland/27/2020	2020-03-03	Europe / Iceland / Reykjavik	Traveled from Austria	2020-03-27
EPI_ISL_417722	hCoV-19/Iceland/110/2020	2020-03-11	Europe / Iceland / Reykjavik	Traveled from Germany	2020-03-27
EPI_ISL_417724	hCoV-19/Iceland/182/2020	2020-03-16	Europe / Iceland / Reykjavik	Traveled from USA	2020-03-27
EPI_ISL_417725	hCoV-19/Iceland/161/2020	2020-03-14	Europe / Iceland / Reykjavik		2020-03-27
EPI_ISL_417726	hCoV-19/Iceland/75/2020	2020-03-09	Europe / Iceland / Reykjavik		2020-03-27
EPI_ISL_417727	hCoV-19/Iceland/127/2020	2020-03-12	Europe / Iceland / Reykjavik	Traveled from United Kingdom	2020-03-27
EPI_ISL_417728	hCoV-19/Iceland/70/2020	2020-03-08	Europe / Iceland / Reykjavik	Traveled from Italy	2020-03-27
EPI_ISL_417730	hCoV-19/Iceland/93/2020	2020-03-10	Europe / Iceland / Reykjavik	Traveled from Italy	2020-03-27
EPI_ISL_417731	hCoV-19/Iceland/61/2020	2020-03-06	Europe / Iceland / Reykjavik		2020-03-27
EPI_ISL_417732	hCoV-19/Iceland/94/2020	2020-03-10	Europe / Iceland / Reykjavik	Traveled from Switzerland	2020-03-27
EPI_ISL_417733	hCoV-19/Iceland/207/2020	2020-03-16	Europe / Iceland / Reykjavik		2020-03-27
EPI_ISL_417734	hCoV-19/Iceland/22/2020	2020-03-02	Europe / Iceland / Reykjavik	Traveled from Italy	2020-03-27
EPI_ISL_417735	hCoV-19/Iceland/134/2020	2020-03-12	Europe / Iceland / Reykjavik		2020-03-27
EPI_ISL_417736	hCoV-19/Iceland/14/2020	2020-03-01	Europe / Iceland / Reykjavik	Traveled from Italy	2020-03-27
EPI_ISL_417737	hCoV-19/Iceland/155/2020	2020-03-15	Europe / Iceland / Reykjavik		2020-03-27
EPI_ISL_417738	hCoV-19/Iceland/89/2020	2020-03-10	Europe / Iceland / Reykjavik		2020-03-27
EPI_ISL_417739	hCoV-19/Iceland/5/2020	2020-03-13	Europe / Iceland / Reykjavik		2020-03-27
EPI_ISL_417740	hCoV-19/Iceland/7/2020	2020-03-15	Europe / Iceland / Reykjavik		2020-03-27
EPI_ISL_417741	hCoV-19/Iceland/145/2020	2020-03-13	Europe / Iceland / Reykjavik		2020-03-27
EPI_ISL_417742	hCoV-19/Iceland/197/2020	2020-03-16	Europe / Iceland / Reykjavik		2020-03-27
EPI_ISL_417743	hCoV-19/Iceland/200/2020	2020-03-16	Europe / Iceland / Reykjavik	Traveled from Austria	2020-03-27
EPI_ISL_417744	hCoV-19/Iceland/137/2020	2020-03-13	Europe / Iceland / Reykjavik	Traveled from Switzerland	2020-03-27
EPI_ISL_417745	hCoV-19/Iceland/152/2020	2020-03-13	Europe / Iceland / Reykjavik		2020-03-27
EPI_ISL_417746	hCoV-19/Iceland/183/2020	2020-03-16	Europe / Iceland / Reykjavik	Traveled from Austria	2020-03-27
EPI_ISL_417747	hCoV-19/Iceland/24/2020	2020-03-11	Europe / Iceland / Reykjavik	Traveled from Italy	2020-03-27
EPI_ISL_417748	hCoV-19/Iceland/109/2020	2020-03-11	Europe / Iceland / Reykjavik	Traveled from Austria	2020-03-27
EPI_ISL_417749	hCoV-19/Iceland/69/2020	2020-03-08	Europe / Iceland / Reykjavik	Traveled from Italy	2020-03-27
EPI_ISL_417750	hCoV-19/Iceland/202/2020	2020-03-16	Europe / Iceland / Reykjavik		2020-03-27
EPI_ISL_417752	hCoV-19/Iceland/213/2020	2020-03-16	Europe / Iceland / Reykjavik		2020-03-27
EPI_ISL_417753	hCoV-19/Iceland/180/2020	2020-03-16	Europe / Iceland / Reykjavik		2020-03-27
EPI_ISL_417754	hCoV-19/Iceland/226/2020	2020-03-16	Europe / Iceland / Reykjavik	Traveled from United Kingdom	2020-03-27
EPI_ISL_417755	hCoV-19/Iceland/169/2020	2020-03-13	Europe / Iceland / Reykjavik		2020-03-27
EPI_ISL_417757	hCoV-19/Iceland/62/2020	2020-03-06	Europe / Iceland / Reykjavik		2020-03-27
EPI_ISL_417758	hCoV-19/Iceland/164/2020	2020-03-14	Europe / Iceland / Reykjavik	Traveled from Italy	2020-03-27
EPI_ISL_417759	hCoV-19/Iceland/166/2020	2020-03-13	Europe / Iceland / Reykjavik	Traveled from Austria	2020-03-27
EPI_ISL_417761	hCoV-19/Iceland/84/2020	2020-03-10	Europe / Iceland / Reykjavik	Traveled from Austria	2020-03-27
EPI_ISL_417762	hCoV-19/Iceland/191/2020	2020-03-16	Europe / Iceland / Reykjavik	Traveled from USA	2020-03-27
EPI_ISL_417763	hCoV-19/Iceland/211/2020	2020-03-16	Europe / Iceland / Reykjavik		2020-03-27
EPI_ISL_417764	hCoV-19/Iceland/209/2020	2020-03-16	Europe / Iceland / Reykjavik	Traveled from Austria	2020-03-27
EPI_ISL_417765	hCoV-19/Iceland/13/2020	2020-02-27	Europe / Iceland / Reykjavik	Traveled from Italy	2020-03-27
EPI_ISL_417766	hCoV-19/Iceland/208/2020	2020-03-16	Europe / Iceland / Reykjavik		2020-03-27
EPI_ISL_417769	hCoV-19/Iceland/50/2020	2020-03-05	Europe / Iceland / Reykjavik		2020-03-27
EPI_ISL_417770	hCoV-19/Iceland/112/2020	2020-03-11	Europe / Iceland / Reykjavik	Traveled from Switzerland	2020-03-27
EPI_ISL_417771	hCoV-19/Iceland/131/2020	2020-03-12	Europe / Iceland / Reykjavik		2020-03-27
EPI_ISL_417772	hCoV-19/Iceland/162/2020	2020-03-14	Europe / Iceland / Reykjavik		2020-03-27
EPI_ISL_417773	hCoV-19/Iceland/30/2020	2020-03-03	Europe / Iceland / Reykjavik	Traveled from Austria	2020-03-27
EPI_ISL_417774	hCoV-19/Iceland/175/2020	2020-03-16	Europe / Iceland / Reykjavik		2020-03-27
EPI_ISL_417775	hCoV-19/Iceland/163/2020	2020-03-14	Europe / Iceland / Reykjavik	Traveled from Italy	2020-03-27
EPI_ISL_417777	hCoV-19/Iceland/102/2020	2020-03-10	Europe / Iceland / Reykjavik	Traveled from Switzerland	2020-03-27
EPI_ISL_417779	hCoV-19/Iceland/106/2020	2020-03-11	Europe / Iceland / Reykjavik	Traveled from Austria	2020-03-27
EPI_ISL_417781	hCoV-19/Iceland/113/2020	2020-03-11	Europe / Iceland / Reykjavik	Traveled from Italy	2020-03-27
EPI_ISL_417783	hCoV-19/Iceland/123/2020	2020-03-11	Europe / Iceland / Reykjavik	Traveled from United Kingdom	2020-03-27
EPI_ISL_417784	hCoV-19/Iceland/124/2020	2020-03-12	Europe / Iceland / Reykjavik		2020-03-27
EPI_ISL_417785	hCoV-19/Iceland/126/2020	2020-03-12	Europe / Iceland / Reykjavik		2020-03-27
EPI_ISL_417786	hCoV-19/Iceland/128/2020	2020-03-12	Europe / Iceland / Reykjavik		2020-03-27
EPI_ISL_417787	hCoV-19/Iceland/132/2020	2020-03-12	Europe / Iceland / Reykjavik	Traveled from Austria	2020-03-27
EPI_ISL_417788	hCoV-19/Iceland/133/2020	2020-03-12	Europe / Iceland / Reykjavik	Traveled from United Kingdom	2020-03-27
EPI_ISL_417789	hCoV-19/Iceland/136/2020	2020-03-12	Europe / Iceland / Reykjavik	Traveled from USA	2020-03-27
EPI_ISL_417790	hCoV-19/Iceland/139/2020	2020-03-12	Europe / Iceland / Reykjavik		2020-03-27
EPI_ISL_417791	hCoV-19/Iceland/140/2020	2020-03-12	Europe / Iceland / Reykjavik	Traveled from USA	2020-03-27
EPI_ISL_417792	hCoV-19/Iceland/141/2020	2020-03-13	Europe / Iceland / Reykjavik	Traveled from Switzerland	2020-03-27
EPI_ISL_417793	hCoV-19/Iceland/142/2020	2020-03-13	Europe / Iceland / Reykjavik	Traveled from United Kingdom	2020-03-27
EPI_ISL_417795	hCoV-19/Iceland/144/2020	2020-03-13	Europe / Iceland / Reykjavik		2020-03-27
EPI_ISL_417796	hCoV-19/Iceland/146/2020	2020-03-13	Europe / Iceland / Reykjavik	Traveled from Austria	2020-03-27
EPI_ISL_417797	hCoV-19/Iceland/147/2020	2020-03-13	Europe / Iceland / Reykjavik		2020-03-27
EPI_ISL_417798	hCoV-19/Iceland/148/2020	2020-03-13	Europe / Iceland / Reykjavik	Traveled from Switzerland	2020-03-27
EPI_ISL_417799	hCoV-19/Iceland/149/2020	2020-03-13	Europe / Iceland / Reykjavik	Traveled from Italy	2020-03-27
EPI_ISL_417800	hCoV-19/Iceland/15/2020	2020-03-02	Europe / Iceland / Reykjavik	Traveled from Italy	2020-03-27
EPI_ISL_417801	hCoV-19/Iceland/151/2020	2020-03-13	Europe / Iceland / Reykjavik		2020-03-27
EPI_ISL_417802	hCoV-19/Iceland/153/2020	2020-03-13	Europe / Iceland / Reykjavik		2020-03-27
EPI_ISL_417803	hCoV-19/Iceland/156/2020	2020-03-13	Europe / Iceland / Reykjavik	Traveled from Austria	2020-03-27
EPI_ISL_417804	hCoV-19/Iceland/157/2020	2020-03-13	Europe / Iceland / Reykjavik	Traveled from Austria	2020-03-27
EPI_ISL_417805	hCoV-19/Iceland/158/2020	2020-03-13	Europe / Iceland / Reykjavik		2020-03-27
EPI_ISL_417806	hCoV-19/Iceland/159/2020	2020-03-13	Europe / Iceland / Reykjavik		2020-03-27
EPI_ISL_417808	hCoV-19/Iceland/165/2020	2020-03-15	Europe / Iceland / Reykjavik		2020-03-27
EPI_ISL_417809	hCoV-19/Iceland/167/2020	2020-03-15	Europe / Iceland / Reykjavik		2020-03-27
EPI_ISL_417810	hCoV-19/Iceland/168/2020	2020-03-13	Europe / Iceland / Reykjavik		2020-03-27
EPI_ISL_417812	hCoV-19/Iceland/176/2020	2020-03-14	Europe / Iceland / Reykjavik		2020-03-27
EPI_ISL_417813	hCoV-19/Iceland/178/2020	2020-03-15	Europe / Iceland / Reykjavik	Traveled from Austria	2020-03-27
EPI_ISL_417814	hCoV-19/Iceland/181/2020	2020-03-16	Europe / Iceland / Reykjavik		2020-03-27
EPI_ISL_417815	hCoV-19/Iceland/186/2020	2020-03-16	Europe / Iceland / Reykjavik		2020-03-27
EPI_ISL_417817	hCoV-19/Iceland/19/2020	2020-03-02	Europe / Iceland / Reykjavik	Traveled from Italy	2020-03-27
EPI_ISL_417818	hCoV-19/Iceland/190/2020	2020-03-16	Europe / Iceland / Reykjavik	Traveled from USA	2020-03-27
EPI_ISL_417819	hCoV-19/Iceland/192/2020	2020-03-15	Europe / Iceland / Reykjavik		2020-03-27
EPI_ISL_417820	hCoV-19/Iceland/193/2020	2020-03-16	Europe / Iceland / Reykjavik	Traveled from Spain	2020-03-27
EPI_ISL_417822	hCoV-19/Iceland/196/2020	2020-03-16	Europe / Iceland / Reykjavik		2020-03-27
EPI_ISL_417823	hCoV-19/Iceland/198/2020	2020-03-16	Europe / Iceland / Reykjavik	Traveled from Austria	2020-03-27
EPI_ISL_417824	hCoV-19/Iceland/201/2020	2020-03-16	Europe / Iceland / Reykjavik		2020-03-27
EPI_ISL_417825	hCoV-19/Iceland/203/2020	2020-03-16	Europe / Iceland / Reykjavik	Traveled from United Kingdom	2020-03-27
EPI_ISL_417826	hCoV-19/Iceland/204/2020	2020-03-16	Europe / Iceland / Reykjavik		2020-03-27
EPI_ISL_417827	hCoV-19/Iceland/205/2020	2020-03-16	Europe / Iceland / Reykjavik		2020-03-27
EPI_ISL_417828	hCoV-19/Iceland/21/2020	2020-03-02	Europe / Iceland / Reykjavik	Traveled from Italy	2020-03-27
EPI_ISL_417829	hCoV-19/Iceland/210/2020	2020-03-16	Europe / Iceland / Reykjavik	Traveled from Italy	2020-03-27
EPI_ISL_417830	hCoV-19/Iceland/212/2020	2020-03-16	Europe / Iceland / Reykjavik		2020-03-27
EPI_ISL_417831	hCoV-19/Iceland/214/2020	2020-03-16	Europe / Iceland / Reykjavik	Traveled from United Kingdom	2020-03-27
EPI_ISL_417832	hCoV-19/Iceland/216/2020	2020-03-16	Europe / Iceland / Reykjavik	Traveled from Austria	2020-03-27
EPI_ISL_417833	hCoV-19/Iceland/217/2020	2020-03-16	Europe / Iceland / Reykjavik		2020-03-27
EPI_ISL_417834	hCoV-19/Iceland/218/2020	2020-03-16	Europe / Iceland / Reykjavik	Traveled from Austria	2020-03-27
EPI_ISL_417835	hCoV-19/Iceland/219/2020	2020-03-16	Europe / Iceland / Reykjavik		2020-03-27
EPI_ISL_417836	hCoV-19/Iceland/221/2020	2020-03-16	Europe / Iceland / Reykjavik		2020-03-27
EPI_ISL_417837	hCoV-19/Iceland/222/2020	2020-03-16	Europe / Iceland / Reykjavik	Traveled from Austria	2020-03-27
EPI_ISL_417838	hCoV-19/Iceland/223/2020	2020-03-16	Europe / Iceland / Reykjavik		2020-03-27
EPI_ISL_417839	hCoV-19/Iceland/224/2020	2020-03-16	Europe / Iceland / Reykjavik		2020-03-27
EPI_ISL_417840	hCoV-19/Iceland/23/2020	2020-03-02	Europe / Iceland / Reykjavik	Traveled from Italy	2020-03-27
EPI_ISL_417841	hCoV-19/Iceland/26/2020	2020-03-03	Europe / Iceland / Reykjavik	Traveled from Italy	2020-03-27
EPI_ISL_417842	hCoV-19/Iceland/31/2020	2020-03-03	Europe / Iceland / Reykjavik	Traveled from Austria	2020-03-27
EPI_ISL_417843	hCoV-19/Iceland/34/2020	2020-03-03	Europe / Iceland / Reykjavik	Traveled from Italy	2020-03-27
EPI_ISL_417844	hCoV-19/Iceland/36/2020	2020-03-04	Europe / Iceland / Reykjavik	Traveled from Austria	2020-03-27
EPI_ISL_417845	hCoV-19/Iceland/4/2020	2020-03-13	Europe / Iceland / Reykjavik	Traveled from United Kingdom	2020-03-27
EPI_ISL_417846	hCoV-19/Iceland/40/2020	2020-03-04	Europe / Iceland / Reykjavik	Traveled from Austria	2020-03-27
EPI_ISL_417849	hCoV-19/Iceland/51/2020	2020-03-05	Europe / Iceland / Reykjavik	Traveled from Austria	2020-03-27
EPI_ISL_417850	hCoV-19/Iceland/52/2020	2020-03-05	Europe / Iceland / Reykjavik	Traveled from Austria	2020-03-27
EPI_ISL_417851	hCoV-19/Iceland/53/2020	2020-03-05	Europe / Iceland / Reykjavik	Traveled from Austria	2020-03-27
EPI_ISL_417852	hCoV-19/Iceland/56/2020	2020-03-06	Europe / Iceland / Reykjavik	Traveled from Italy	2020-03-27
EPI_ISL_417853	hCoV-19/Iceland/59/2020	2020-03-06	Europe / Iceland / Reykjavik	Traveled from Austria	2020-03-27
EPI_ISL_417854	hCoV-19/Iceland/6/2020	2020-03-13	Europe / Iceland / Reykjavik		2020-03-27
EPI_ISL_417855	hCoV-19/Iceland/63/2020	2020-03-07	Europe / Iceland / Reykjavik	Traveled from Austria	2020-03-27
EPI_ISL_417856	hCoV-19/Iceland/64/2020	2020-03-07	Europe / Iceland / Reykjavik		2020-03-27
EPI_ISL_417857	hCoV-19/Iceland/66/2020	2020-03-07	Europe / Iceland / Reykjavik		2020-03-27
EPI_ISL_417860	hCoV-19/Iceland/72/2020	2020-03-08	Europe / Iceland / Reykjavik	Traveled from Italy	2020-03-27
EPI_ISL_417861	hCoV-19/Iceland/73/2020	2020-03-09	Europe / Iceland / Reykjavik	Traveled from Italy	2020-03-27
EPI_ISL_417862	hCoV-19/Iceland/77/2020	2020-03-09	Europe / Iceland / Reykjavik		2020-03-27
EPI_ISL_417863	hCoV-19/Iceland/78/2020	2020-03-09	Europe / Iceland / Reykjavik	Traveled from Italy	2020-03-27
EPI_ISL_417864	hCoV-19/Iceland/8/2020	2020-03-15	Europe / Iceland / Reykjavik		2020-03-27
EPI_ISL_417865	hCoV-19/Iceland/80/2020	2020-03-09	Europe / Iceland / Reykjavik		2020-03-27
EPI_ISL_417866	hCoV-19/Iceland/81/2020	2020-03-09	Europe / Iceland / Reykjavik		2020-03-27
EPI_ISL_417867	hCoV-19/Iceland/82/2020	2020-03-09	Europe / Iceland / Reykjavik	Traveled from Italy	2020-03-27
EPI_ISL_417868	hCoV-19/Iceland/83/2020	2020-03-09	Europe / Iceland / Reykjavik	Traveled from Italy	2020-03-27
EPI_ISL_417871	hCoV-19/Iceland/9/2020	2020-03-11	Europe / Iceland / Reykjavik	Traveled from USA	2020-03-27
EPI_ISL_417872	hCoV-19/Iceland/90/2020	2020-03-10	Europe / Iceland / Reykjavik	Traveled from Austria	2020-03-27
EPI_ISL_417873	hCoV-19/Iceland/91/2020	2020-03-10	Europe / Iceland / Reykjavik		2020-03-27
EPI_ISL_417874	hCoV-19/Iceland/95/2020	2020-03-10	Europe / Iceland / Reykjavik	Traveled from Austria	2020-03-27
EPI_ISL_417875	hCoV-19/Iceland/96/2020	2020-03-10	Europe / Iceland / Reykjavik	Traveled from Austria	2020-03-27
EPI_ISL_417876	hCoV-19/Iceland/97/2020	2020-03-10	Europe / Iceland / Reykjavik		2020-03-27
EPI_ISL_417877	hCoV-19/Slovakia/SK-BMC1/2020	2020-03-06	Europe / Slovakia / Kostoliste	Contact with a confirmed COVID-19 case with travel history to Italy	2020-03-27
EPI_ISL_417878	hCoV-19/Slovakia/SK-BMC2/2020	2020-03-07	Europe / Slovakia / Bratislava	Contact with a confirmed COVID-19 case in Austria, travel history also to Prague, Czech Republic	2020-03-27
EPI_ISL_417879	hCoV-19/Slovakia/SK-BMC5/2020	2020-03-06	Europe / Slovakia / Kosice	Travel history to Paris, France	2020-03-27
EPI_ISL_417880	hCoV-19/Slovakia/SK-BMC6/2020	2020-03-08	Europe / Slovakia / Martin	Recognized in Martin, Slovakia but residence in Prague, Czech Republic, travel history to Austria	2020-03-27
EPI_ISL_417917	hCoV-19/Malaysia/189332/2020	2020-03-20	Asia / Malaysia / Kuala Lumpur		2020-03-27
EPI_ISL_417918	hCoV-19/Malaysia/188407/2020	2020-03-18	Asia / Malaysia / Kuala Lumpur		2020-03-27
EPI_ISL_417920	hCoV-19/Malaysia/190300/2020	2020-03-22	Asia / Malaysia / Kuala Lumpur		2020-03-27
EPI_ISL_417921	hCoV-19/Italy/LAZ-INMI3/2020	2020-03-01	Europe / Italy / Lazio / Rome		2020-03-27
EPI_ISL_417922	hCoV-19/Italy/LAZ-INMI4/2020	2020-02-28	Europe / Italy / Lazio / Rome		2020-03-27
EPI_ISL_417923	hCoV-19/Italy/LAZ-INMI5/2020	2020-03-04	Europe / Italy / Lazio / Rome		2020-03-27
EPI_ISL_417924	hCoV-19/Colombia/ANT-INS-79256/2020	2020-03-11	South America / Colombia / Antioquia		2020-03-27
EPI_ISL_417931	hCoV-19/USA/CA-CZB05/2020	2020-03-18	North America / USA / California / San Francisco County		2020-03-27
EPI_ISL_417932	hCoV-19/USA/CA-CZB06/2020	2020-03-18	North America / USA / California / San Francisco County		2020-03-27
EPI_ISL_417933	hCoV-19/USA/CA-CZB07/2020	2020-03-18	North America / USA / California / San Francisco County		2020-03-27
EPI_ISL_417935	hCoV-19/USA/CA-CZB011a/2020	2020-03-18	North America / USA / California / San Francisco County		2020-03-27
EPI_ISL_417937	hCoV-19/USA/CA-CZB013/2020	2020-03-18	North America / USA / California / San Francisco County		2020-03-27
EPI_ISL_417938	hCoV-19/USA/CA-CZB014/2020	2020-03-18	North America / USA / California / San Francisco County		2020-03-27
EPI_ISL_417939	hCoV-19/USA/CA-CZB015a/2020	2020-03-18	North America / USA / California / San Francisco County		2020-03-27
EPI_ISL_417941	hCoV-19/DRC/73/2020	2020-03-18	Africa / Democratic Republic of the Congo / Kinshasa		2020-03-27
EPI_ISL_417942	hCoV-19/DRC/80/2020	2020-03-18	Africa / Democratic Republic of the Congo / Kinshasa		2020-03-27
EPI_ISL_417944	hCoV-19/DRC/81/2020	2020-03-18	Africa / Democratic Republic of the Congo / Kinshasa		2020-03-27
EPI_ISL_417946	hCoV-19/DRC/82/2020	2020-03-18	Africa / Democratic Republic of the Congo / Kinshasa		2020-03-27
EPI_ISL_417947	hCoV-19/DRC/94/2020	2020-03-19	Africa / Democratic Republic of the Congo / Kinshasa		2020-03-27
EPI_ISL_417948	hCoV-19/DRC/108/2020	2020-03-19	Africa / Democratic Republic of the Congo / Kinshasa		2020-03-27
EPI_ISL_417950	hCoV-19/DRC/158/2020	2020-03-20	Africa / Democratic Republic of the Congo / Kinshasa		2020-03-27
EPI_ISL_417952	hCoV-19/Spain/MD-HLP-H2-16/2020	2020-03-09	Europe / Spain / Madrid		2020-03-27
EPI_ISL_417954	hCoV-19/Spain/MD-HLP-H3-10/2020	2020-03-12	Europe / Spain / Madrid		2020-03-27
EPI_ISL_417955	hCoV-19/DRC/191/2020	2020-03-21	Africa / Democratic Republic of the Congo / Kinshasa		2020-03-27
EPI_ISL_417958	hCoV-19/USA/UT-010/2020	2020-03-10	North America / USA / Utah		2020-03-27
EPI_ISL_417960	hCoV-19/USA/UT-012/2020	2020-03-12	North America / USA / Utah		2020-03-27
EPI_ISL_417961	hCoV-19/Spain/MD-HLP-H9-38/2020	2020-03-12	Europe / Spain / Madrid		2020-03-27
EPI_ISL_417963	hCoV-19/Spain/MD-HLP-H10-39/2020	2020-03-12	Europe / Spain / Madrid		2020-03-27
EPI_ISL_417964	hCoV-19/USA/UT-014/2020	2020-03-13	North America / USA / Utah		2020-03-27
EPI_ISL_417966	hCoV-19/USA/UT-016/2020	2020-03-13	North America / USA / Utah		2020-03-27
EPI_ISL_417967	hCoV-19/Spain/MD-HLP-H11-40/2020	2020-03-12	Europe / Spain / Madrid		2020-03-27
EPI_ISL_417969	hCoV-19/Spain/MD-HLP-LP10-12/2020	2020-03-09	Europe / Spain / Madrid		2020-03-27
EPI_ISL_417971	hCoV-19/USA/UT-028/2020	2020-03-19	North America / USA / Utah		2020-03-27
EPI_ISL_417972	hCoV-19/Spain/MD-HLP-LP12-21/2020	2020-03-09	Europe / Spain / Madrid		2020-03-27
EPI_ISL_417973	hCoV-19/USA/UT-031/2020	2020-03-19	North America / USA / Utah		2020-03-27
EPI_ISL_417974	hCoV-19/USA/UT-032/2020	2020-03-19	North America / USA / Utah		2020-03-27
EPI_ISL_417975	hCoV-19/Spain/MD-HLP-LP14-3/2020	2020-03-09	Europe / Spain / Madrid		2020-03-27
EPI_ISL_417976	hCoV-19/USA/UT-033/2020	2020-03-19	North America / USA / Utah		2020-03-27
EPI_ISL_417977	hCoV-19/USA/UT-034/2020	2020-03-20	North America / USA / Utah		2020-03-27
EPI_ISL_417978	hCoV-19/Spain/MD-HLP-LP15-4/2020	2020-03-09	Europe / Spain / Madrid		2020-03-27
EPI_ISL_417979	hCoV-19/Spain/MD-HLP-R2-15/2020	2020-03-03	Europe / Spain / Madrid		2020-03-27
EPI_ISL_417980	hCoV-19/Spain/MD-HLP-R5-8/2020	2020-03-03	Europe / Spain / Madrid		2020-03-27
EPI_ISL_417981	hCoV-19/Spain/MD-HLP-R10-33/2020	2020-03-02	Europe / Spain / Madrid		2020-03-27
EPI_ISL_417986	hCoV-19/Portugal/PT0001b/2020	2020-03-03	Europe / Portugal		2020-03-28
EPI_ISL_417987	hCoV-19/Portugal/PT0003/2020	2020-03-03	Europe / Portugal		2020-03-28
EPI_ISL_417988	hCoV-19/Portugal/PT0004/2020	2020-03-05	Europe / Portugal		2020-03-28
EPI_ISL_417989	hCoV-19/Portugal/PT0005/2020	2020-03-04	Europe / Portugal		2020-03-28
EPI_ISL_417990	hCoV-19/Portugal/PT0006a/2020	2020-03-06	Europe / Portugal		2020-03-28
EPI_ISL_417991	hCoV-19/Portugal/PT0006b/2020	2020-03-08	Europe / Portugal		2020-03-28
EPI_ISL_417992	hCoV-19/Portugal/PT0007/2020	2020-03-07	Europe / Portugal		2020-03-28
EPI_ISL_417993	hCoV-19/Portugal/PT0008/2020	2020-03-08	Europe / Portugal		2020-03-28
EPI_ISL_417994	hCoV-19/Portugal/PT0009/2020	2020-03-08	Europe / Portugal		2020-03-28
EPI_ISL_417995	hCoV-19/Portugal/PT0010/2020	2020-03-08	Europe / Portugal		2020-03-28
EPI_ISL_417996	hCoV-19/Portugal/PT0011/2020	2020-03-08	Europe / Portugal		2020-03-28
EPI_ISL_417997	hCoV-19/Portugal/PT0012/2020	2020-03-07	Europe / Portugal		2020-03-28
EPI_ISL_417998	hCoV-19/Portugal/PT0013/2020	2020-03-08	Europe / Portugal		2020-03-28
EPI_ISL_417999	hCoV-19/Portugal/PT0014/2020	2020-03-07	Europe / Portugal		2020-03-28
EPI_ISL_418000	hCoV-19/Portugal/PT0015/2020	2020-03-10	Europe / Portugal		2020-03-28
EPI_ISL_418001	hCoV-19/Portugal/PT0016/2020	2020-03-10	Europe / Portugal		2020-03-28
EPI_ISL_418002	hCoV-19/Portugal/PT0017/2020	2020-03-11	Europe / Portugal		2020-03-28
EPI_ISL_418003	hCoV-19/Portugal/PT0018/2020	2020-03-10	Europe / Portugal		2020-03-28
EPI_ISL_418004	hCoV-19/Portugal/PT0019/2020	2020-03-12	Europe / Portugal		2020-03-28
EPI_ISL_418005	hCoV-19/Portugal/PT0020/2020	2020-03-12	Europe / Portugal		2020-03-28
EPI_ISL_418006	hCoV-19/Portugal/PT0021/2020	2020-03-13	Europe / Portugal		2020-03-28
EPI_ISL_418007	hCoV-19/Portugal/PT0022/2020	2020-03-13	Europe / Portugal		2020-03-28
EPI_ISL_418008	hCoV-19/Portugal/PT0023/2020	2020-03-13	Europe / Portugal		2020-03-28
EPI_ISL_418009	hCoV-19/Portugal/PT0024/2020	2020-03-15	Europe / Portugal		2020-03-28
EPI_ISL_418010	hCoV-19/Portugal/PT0025/2020	2020-03-03	Europe / Portugal		2020-03-28
EPI_ISL_418011	hCoV-19/Portugal/PT0026/2020	2020-03-04	Europe / Portugal		2020-03-28
EPI_ISL_418012	hCoV-19/Portugal/PT0027/2020	2020-03-06	Europe / Portugal		2020-03-28
EPI_ISL_418013	hCoV-19/Portugal/PT0028/2020	2020-03-07	Europe / Portugal		2020-03-28
EPI_ISL_418014	hCoV-19/Portugal/PT0029/2020	2020-03-09	Europe / Portugal		2020-03-28
EPI_ISL_418015	hCoV-19/Portugal/PT0030/2020	2020-03-09	Europe / Portugal		2020-03-28
EPI_ISL_418016	hCoV-19/Portugal/PT0031/2020	2020-03-10	Europe / Portugal		2020-03-28
EPI_ISL_418017	hCoV-19/Portugal/PT0032/2020	2020-03-16	Europe / Portugal		2020-03-28
EPI_ISL_418018	hCoV-19/Portugal/PT0033/2020	2020-03-16	Europe / Portugal		2020-03-28
EPI_ISL_418019	hCoV-19/Portugal/PT0034/2020	2020-03-15	Europe / Portugal		2020-03-28
EPI_ISL_418020	hCoV-19/Portugal/PT0035/2020	2020-03-16	Europe / Portugal		2020-03-28
EPI_ISL_418021	hCoV-19/Portugal/PT0036/2020	2020-03-16	Europe / Portugal		2020-03-28
EPI_ISL_418022	hCoV-19/Portugal/PT0037/2020	2020-03-15	Europe / Portugal		2020-03-28
EPI_ISL_418023	hCoV-19/Portugal/PT0038/2020	2020-03-17	Europe / Portugal		2020-03-28
EPI_ISL_418024	hCoV-19/Portugal/PT0039/2020	2020-03-17	Europe / Portugal		2020-03-28
EPI_ISL_418025	hCoV-19/Portugal/PT0040/2020	2020-03-17	Europe / Portugal		2020-03-28
EPI_ISL_418026	hCoV-19/Portugal/PT0041/2020	2020-03-17	Europe / Portugal		2020-03-28
EPI_ISL_418027	hCoV-19/Portugal/PT0042/2020	2020-03-17	Europe / Portugal		2020-03-28
EPI_ISL_418028	hCoV-19/USA/MN-UW243/2020	2020-03-13	North America / USA / Minnesota		2020-03-28
EPI_ISL_418029	hCoV-19/USA/WA-UW244/2020	2020-03-16	North America / USA / Washington		2020-03-28
EPI_ISL_418030	hCoV-19/USA/WA-UW245/2020	2020-03-16	North America / USA / Washington		2020-03-28
EPI_ISL_418032	hCoV-19/USA/WA-UW247/2020	2020-03-16	North America / USA / Washington		2020-03-28
EPI_ISL_418033	hCoV-19/USA/WA-UW248/2020	2020-03-16	North America / USA / Washington		2020-03-28
EPI_ISL_418034	hCoV-19/USA/WA-UW249/2020	2020-03-16	North America / USA / Washington		2020-03-28
EPI_ISL_418036	hCoV-19/USA/MN-UW251/2020	2020-03-13	North America / USA / Minnesota		2020-03-28
EPI_ISL_418037	hCoV-19/USA/WA-UW252/2020	2020-03-16	North America / USA / Washington		2020-03-28
EPI_ISL_418038	hCoV-19/USA/WA-UW253/2020	2020-03-15	North America / USA / Washington		2020-03-28
EPI_ISL_418039	hCoV-19/USA/CT-UW254/2020	2020-03-13	North America / USA / Connecticut		2020-03-28
EPI_ISL_418040	hCoV-19/USA/WA-UW255/2020	2020-03-16	North America / USA / Washington		2020-03-28
EPI_ISL_418041	hCoV-19/USA/CT-UW256/2020	2020-03-14	North America / USA / Connecticut		2020-03-28
EPI_ISL_418042	hCoV-19/USA/MN-UW257/2020	2020-03-13	North America / USA / Minnesota		2020-03-28
EPI_ISL_418043	hCoV-19/USA/CT-UW258/2020	2020-03-14	North America / USA / Connecticut		2020-03-28
EPI_ISL_418044	hCoV-19/USA/CT-UW259/2020	2020-03-14	North America / USA / Connecticut		2020-03-28
EPI_ISL_418045	hCoV-19/USA/CT-UW260/2020	2020-03-14	North America / USA / Connecticut		2020-03-28
EPI_ISL_418046	hCoV-19/USA/WA-UW261/2020	2020-03-16	North America / USA / Washington		2020-03-28
EPI_ISL_418047	hCoV-19/USA/WA-UW262/2020	2020-03-16	North America / USA / Washington		2020-03-28
EPI_ISL_418049	hCoV-19/USA/MN-UW264/2020	2020-03-13	North America / USA / Minnesota		2020-03-28
EPI_ISL_418050	hCoV-19/USA/WA-UW265/2020	2020-03-16	North America / USA / Washington		2020-03-28
EPI_ISL_418051	hCoV-19/USA/MN-UW266/2020	2020-03-13	North America / USA / Minnesota		2020-03-28
EPI_ISL_418053	hCoV-19/USA/WA-UW268/2020	2020-03-16	North America / USA / Washington		2020-03-28
EPI_ISL_418054	hCoV-19/USA/WA-UW269/2020	2020-03-16	North America / USA / Washington		2020-03-28
EPI_ISL_418055	hCoV-19/USA/WA-UW270/2020	2020-03-14	North America / USA / Washington		2020-03-28
EPI_ISL_418056	hCoV-19/USA/CT-UW271/2020	2020-03-13	North America / USA / Connecticut		2020-03-28
EPI_ISL_418057	hCoV-19/USA/CT-UW272/2020	2020-03-13	North America / USA / Connecticut		2020-03-28
EPI_ISL_418058	hCoV-19/USA/CT-UW273/2020	2020-03-13	North America / USA / Connecticut		2020-03-28
EPI_ISL_418059	hCoV-19/USA/WA-UW274/2020	2020-03-13	North America / USA / Washington		2020-03-28
EPI_ISL_418060	hCoV-19/USA/WA-UW275/2020	2020-03-14	North America / USA / Washington		2020-03-28
EPI_ISL_418061	hCoV-19/USA/un-UW276/2020	2020-03-13	North America / USA		2020-03-28
EPI_ISL_418062	hCoV-19/USA/WA-UW277/2020	2020-03-14	North America / USA / Washington		2020-03-28
EPI_ISL_418064	hCoV-19/USA/WA-UW279/2020	2020-03-15	North America / USA / Washington		2020-03-28
EPI_ISL_418067	hCoV-19/USA/WA-UW282/2020	2020-03-15	North America / USA / Washington		2020-03-28
EPI_ISL_418068	hCoV-19/USA/WA-UW283/2020	2020-03-14	North America / USA / Washington		2020-03-28
EPI_ISL_418069	hCoV-19/USA/WA-UW284/2020	2020-03-14	North America / USA / Washington		2020-03-28
EPI_ISL_418070	hCoV-19/USA/WA-UW285/2020	2020-03-14	North America / USA / Washington		2020-03-28
EPI_ISL_418071	hCoV-19/USA/WA-UW286/2020	2020-03-15	North America / USA / Washington		2020-03-28
EPI_ISL_418072	hCoV-19/USA/WA-UW287/2020	2020-03-15	North America / USA / Washington		2020-03-28
EPI_ISL_418073	hCoV-19/USA/WA-UW288/2020	2020-03-15	North America / USA / Washington		2020-03-28
EPI_ISL_418074	hCoV-19/USA/WA-UW289/2020	2020-03-15	North America / USA / Washington		2020-03-28
EPI_ISL_418075	hCoV-19/USA/WA-UW290/2020	2020-03-15	North America / USA / Washington		2020-03-28
EPI_ISL_418076	hCoV-19/USA/WA-UW291/2020	2020-03-15	North America / USA / Washington		2020-03-28
EPI_ISL_418077	hCoV-19/USA/WA-UW292/2020	2020-03-15	North America / USA / Washington		2020-03-28
EPI_ISL_418078	hCoV-19/USA/WA-UW293/2020	2020-03-15	North America / USA / Washington		2020-03-28
EPI_ISL_418079	hCoV-19/USA/WA-UW294/2020	2020-03-15	North America / USA / Washington		2020-03-28
EPI_ISL_418080	hCoV-19/USA/WA-UW295/2020	2020-03-15	North America / USA / Washington		2020-03-28
EPI_ISL_418081	hCoV-19/USA/WA-UW296/2020	2020-03-15	North America / USA / Washington		2020-03-28
EPI_ISL_418082	hCoV-19/USA/WA-UW297/2020	2020-03-15	North America / USA / Washington		2020-03-28
EPI_ISL_418093	hCoV-19/Wales/PHWC-23B60/2020	2020-03-12	Europe / United Kingdom / Wales		2020-03-28
EPI_ISL_418103	hCoV-19/Wales/PHWC-23CD6/2020	2020-03-15	Europe / United Kingdom / Wales		2020-03-28
EPI_ISL_418110	hCoV-19/Wales/PHWC-23D6A/2020	2020-03-13	Europe / United Kingdom / Wales		2020-03-28
EPI_ISL_418117	hCoV-19/Wales/PHWC-23E2B/2020	2020-03-14	Europe / United Kingdom / Wales		2020-03-28
EPI_ISL_418120	hCoV-19/Wales/PHWC-23E67/2020	2020-03-13	Europe / United Kingdom / Wales		2020-03-28
EPI_ISL_418122	hCoV-19/Wales/PHWC-23E85/2020	2020-03-13	Europe / United Kingdom / Wales		2020-03-28
EPI_ISL_418136	hCoV-19/Wales/PHWC-23FFB/2020	2020-03-15	Europe / United Kingdom / Wales		2020-03-28
EPI_ISL_418137	hCoV-19/Wales/PHWC-24006/2020	2020-03-15	Europe / United Kingdom / Wales		2020-03-28
EPI_ISL_418139	hCoV-19/Wales/PHWC-24024/2020	2020-03-16	Europe / United Kingdom / Wales		2020-03-28
EPI_ISL_418140	hCoV-19/Wales/PHWC-24033/2020	2020-03-15	Europe / United Kingdom / Wales		2020-03-28
EPI_ISL_418143	hCoV-19/Wales/PHWC-240D9/2020	2020-03-14	Europe / United Kingdom / Wales		2020-03-28
EPI_ISL_418144	hCoV-19/Wales/PHWC-240E8/2020	2020-03-14	Europe / United Kingdom / Wales		2020-03-28
EPI_ISL_418145	hCoV-19/Wales/PHWC-240F7/2020	2020-03-14	Europe / United Kingdom / Wales		2020-03-28
EPI_ISL_418147	hCoV-19/Wales/PHWC-24121/2020	2020-03-14	Europe / United Kingdom / Wales		2020-03-28
EPI_ISL_418149	hCoV-19/Wales/PHWC-2415E/2020	2020-03-16	Europe / United Kingdom / Wales		2020-03-28
EPI_ISL_418150	hCoV-19/Wales/PHWC-2416D/2020	2020-03-16	Europe / United Kingdom / Wales		2020-03-28
EPI_ISL_418151	hCoV-19/Wales/PHWC-2419A/2020	2020-03-16	Europe / United Kingdom / Wales		2020-03-28
EPI_ISL_418153	hCoV-19/Wales/PHWC-241E5/2020	2020-03-16	Europe / United Kingdom / Wales		2020-03-28
EPI_ISL_418155	hCoV-19/Wales/PHWC-2422E/2020	2020-03-16	Europe / United Kingdom / Wales		2020-03-28
EPI_ISL_418156	hCoV-19/Wales/PHWC-2423D/2020	2020-03-16	Europe / United Kingdom / Wales		2020-03-28
EPI_ISL_418158	hCoV-19/Wales/PHWC-24279/2020	2020-03-16	Europe / United Kingdom / Wales		2020-03-28
EPI_ISL_418159	hCoV-19/Wales/PHWC-24288/2020	2020-03-16	Europe / United Kingdom / Wales		2020-03-28
EPI_ISL_418163	hCoV-19/Wales/PHWC-242C4/2020	2020-03-16	Europe / United Kingdom / Wales		2020-03-28
EPI_ISL_418183	hCoV-19/Hungary/mbl2/2020	2020-03-17	Europe / Hungary / Baranya	Hospital	2020-03-28
EPI_ISL_418184	hCoV-19/USA/WI-GMF-00018/2020	2020-03-18	North America / USA / Wisconsin / La Crosse County		2020-03-28
EPI_ISL_418186	hCoV-19/USA/WI-GMF-00227/2020	2020-03-23	North America / USA / Wisconsin / La Crosse County		2020-03-28
EPI_ISL_418187	hCoV-19/USA/WI-GMF-00228/2020	2020-03-23	North America / USA / Wisconsin / La Crosse County		2020-03-28
EPI_ISL_418188	hCoV-19/USA/WI-GMF-00232/2020	2020-03-23	North America / USA / Wisconsin / Monroe County		2020-03-28
EPI_ISL_418192	hCoV-19/USA/NY-NYUMC7/2020	2020-03-16	North America / USA / New York / Manhattan		2020-03-28
EPI_ISL_418193	hCoV-19/USA/NY-NYUMC8/2020	2020-03-17	North America / USA / New York / Manhattan		2020-03-28
EPI_ISL_418196	hCoV-19/USA/NY-NYUMC11/2020	2020-03-14	North America / USA / New York / Manhattan		2020-03-28
EPI_ISL_418197	hCoV-19/USA/NY-NYUMC12/2020	2020-03-15	North America / USA / New York / Manhattan		2020-03-28
EPI_ISL_418198	hCoV-19/USA/NY-NYUMC13/2020	2020-03-17	North America / USA / New York / Manhattan		2020-03-28
EPI_ISL_418199	hCoV-19/USA/NY-NYUMC14/2020	2020-03-17	North America / USA / New York / Manhattan		2020-03-28
EPI_ISL_418200	hCoV-19/USA/NY-NYUMC15/2020	2020-03-17	North America / USA / New York / Manhattan		2020-03-28
EPI_ISL_418203	hCoV-19/USA/NY-NYUMC18/2020	2020-03-17	North America / USA / New York / Manhattan		2020-03-28
EPI_ISL_418204	hCoV-19/USA/NY-NYUMC19/2020	2020-03-17	North America / USA / New York / Manhattan		2020-03-28
EPI_ISL_418206	hCoV-19/Senegal/003/2020	2020-02-28	Africa / Senegal / Dakar		2020-03-29
EPI_ISL_418207	hCoV-19/Senegal/016/2020	2020-03-02	Africa / Senegal / Dakar		2020-03-29
EPI_ISL_418208	hCoV-19/Senegal/020/2020	2020-03-04	Africa / Senegal / Dakar		2020-03-29
EPI_ISL_418209	hCoV-19/Senegal/026/2020	2020-03-03	Africa / Senegal / Dakar		2020-03-29
EPI_ISL_418210	hCoV-19/Senegal/073/2020	2020-03-10	Africa / Senegal / Diourbel / Touba		2020-03-29
EPI_ISL_418211	hCoV-19/Senegal/082/2020	2020-03-11	Africa / Senegal / Diourbel / Touba		2020-03-29
EPI_ISL_418212	hCoV-19/Senegal/087/2020	2020-03-11	Africa / Senegal / Diourbel / Touba		2020-03-29
EPI_ISL_418213	hCoV-19/Senegal/094/2020	2020-03-12	Africa / Senegal / Diourbel / Touba		2020-03-29
EPI_ISL_418215	hCoV-19/Senegal/119/2020	2020-03-12	Africa / Senegal / Diourbel / Touba		2020-03-29
EPI_ISL_418216	hCoV-19/Senegal/136/2020	2020-03-13	Africa / Senegal / Dakar		2020-03-29
EPI_ISL_418217	hCoV-19/Senegal/139/2020	2020-03-13	Africa / Senegal / Thies / Mbour		2020-03-29
EPI_ISL_418218	hCoV-19/France/HDF-1465/2020	2020-02-21	Europe / France / Hauts-de-France / Compi√®gne		2020-03-29
EPI_ISL_418219	hCoV-19/France/BRE-1623/2020	2020-02-26	Europe / France / Bretagne / Brest		2020-03-29
EPI_ISL_418220	hCoV-19/France/HDF-1645/2020	2020-02-28	Europe / France / Hauts-de-France / Compi√®gne		2020-03-29
EPI_ISL_418221	hCoV-19/France/HDF-1813/2020	2020-03-02	Europe / France / Hauts-de-France / Compi√®gne		2020-03-29
EPI_ISL_418222	hCoV-19/France/CVL-2000/2020	2020-03-04	Europe / France / Centre-Val de Loire / Tours		2020-03-29
EPI_ISL_418223	hCoV-19/France/HDF-2060/2020	2020-03-05	Europe / France / Hauts-de-France / Compi√®gne		2020-03-29
EPI_ISL_418224	hCoV-19/France/HDF-2150/2020	2020-03-08	Europe / France / Hauts-de-France / Compi√®gne		2020-03-29
EPI_ISL_418225	hCoV-19/France/HDF-2155/2020	2020-03-08	Europe / France / Hauts-de-France / Compi√®gne		2020-03-29
EPI_ISL_418226	hCoV-19/France/HDF-2381/2020	2020-03-09	Europe / France / Hauts-de-France / Crouy en Thelle		2020-03-29
EPI_ISL_418227	hCoV-19/France/HDF-2393/2020	2020-03-12	Europe / France / Hauts-de-France / Compi√®gne		2020-03-29
EPI_ISL_418228	hCoV-19/France/HDF-2405/2020	2020-03-12	Europe / France / Hauts-de-France / Compi√®gne		2020-03-29
EPI_ISL_418229	hCoV-19/France/IDF-2410/2020	2020-03-12	Europe / France / √éle-de-France / Levallois-Perret		2020-03-29
EPI_ISL_418230	hCoV-19/France/IDF-2420/2020	2020-03-13	Europe / France / √éle-de-France / Paris		2020-03-29
EPI_ISL_418231	hCoV-19/France/HDF-2496/2020	2020-03-15	Europe / France / Hauts-de-France / Compi√®gne		2020-03-29
EPI_ISL_418232	hCoV-19/France/IDF-2532/2020	2020-03-15	Europe / France / √éle-de-France / Meudon la For√™t		2020-03-29
EPI_ISL_418233	hCoV-19/France/IDF-2533/2020	2020-03-15	Europe / France / √éle-de-France / Meudon la For√™t		2020-03-29
EPI_ISL_418234	hCoV-19/France/IDF-2534/2020	2020-03-14	Europe / France / √éle-de-France / Longjumeau		2020-03-29
EPI_ISL_418235	hCoV-19/France/IDF-2561/2020	2020-03-16	Europe / France / √éle-de-France / Vanves		2020-03-29
EPI_ISL_418236	hCoV-19/France/HDF-2586/2020	2020-03-16	Europe / France / Hauts-de-France / Compi√®gne		2020-03-29
EPI_ISL_418237	hCoV-19/France/HDF-2595/2020	2020-03-16	Europe / France / Hauts-de-France / Compi√®gne		2020-03-29
EPI_ISL_418238	hCoV-19/France/HDF-2597/2020	2020-03-16	Europe / France / Hauts-de-France / Compi√®gne		2020-03-29
EPI_ISL_418239	hCoV-19/France/HDF-2601/2020	2020-03-16	Europe / France / Hauts-de-France / Compi√®gne		2020-03-29
EPI_ISL_418240	hCoV-19/France/IDF-2684/2020	2020-03-16	Europe / France / √éle-de-France / Longjumeau		2020-03-29
EPI_ISL_418241	hCoV-19/Algeria/G0638_2264/2020	2020-03-02	Africa / Algeria / Boufarik		2020-03-29
EPI_ISL_418242	hCoV-19/Algeria/G0640_2265/2020	2020-03-08	Africa / Algeria / Blida		2020-03-29
EPI_ISL_418243	hCoV-19/Spain/AN-ISCIII-201272/2020	2020-02-28	Europe / Spain / Andalucia		2020-03-29
EPI_ISL_418244	hCoV-19/Spain/AN-ISCIII-201373/2020	2020-03-02	Europe / Spain / Andalucia		2020-03-29
EPI_ISL_418245	hCoV-19/Spain/CM-ISCIII-201328/2020	2020-03-01	Europe / Spain / Castilla La Mancha		2020-03-29
EPI_ISL_418246	hCoV-19/Spain/CM-ISCIII-201329/2020	2020-03-01	Europe / Spain / Castilla La Mancha		2020-03-29
EPI_ISL_418247	hCoV-19/Spain/CL-ISCIII-201061/2020	2020-02-26	Europe / Spain / Castilla y Leon		2020-03-29
EPI_ISL_418248	hCoV-19/Spain/CL-ISCIII-201323/2020	2020-03-01	Europe / Spain / Castilla y Leon		2020-03-29
EPI_ISL_418249	hCoV-19/Spain/CL-ISCIII-201372/2020	2020-03-03	Europe / Spain / Castilla y Leon		2020-03-29
[truncated: 81,667 more rows]

## Sheet: Isolates in alignment and tree
Accession.ID	Virus.name	Collection.date	Location	Additional.location.information	Submission.date
EPI_ISL_402119	hCoV-19/Wuhan/IVDC-HB-01/2019	2019-12-30	Asia / China / Hubei / Wuhan		2020-01-10
EPI_ISL_402120	hCoV-19/Wuhan/IVDC-HB-04/2020	2020-01-01	Asia / China / Hubei / Wuhan		2020-01-11
EPI_ISL_402121	hCoV-19/Wuhan/IVDC-HB-05/2019	2019-12-30	Asia / China / Hubei / Wuhan		2020-01-10
EPI_ISL_402123	hCoV-19/Wuhan/IPBCAMS-WH-01/2019	2019-12-24	Asia / China / Hubei / Wuhan		2020-01-11
EPI_ISL_402124	hCoV-19/Wuhan/WIV04/2019	2019-12-30	Asia / China / Hubei / Wuhan	Retailer at Huanan Seafood Wholesale Market	2020-01-11
EPI_ISL_402125	hCoV-19/Wuhan/Hu-1/2019	2019-12-31	Asia / China		2020-01-12
EPI_ISL_402127	hCoV-19/Wuhan/WIV02/2019	2019-12-30	Asia / China / Hubei / Wuhan		2020-01-18
EPI_ISL_402128	hCoV-19/Wuhan/WIV05/2019	2019-12-30	Asia / China / Hubei / Wuhan		2020-01-18
EPI_ISL_402129	hCoV-19/Wuhan/WIV06/2019	2019-12-30	Asia / China / Hubei / Wuhan		2020-01-18
EPI_ISL_402130	hCoV-19/Wuhan/WIV07/2019	2019-12-30	Asia / China / Hubei / Wuhan		2020-01-18
EPI_ISL_402132	hCoV-19/Wuhan/HBCDC-HB-01/2019	2019-12-30	Asia / China / Hubei / Wuhan		2020-01-19
EPI_ISL_403928	hCoV-19/Wuhan/IPBCAMS-WH-05/2020	2020-01-01	Asia / China / Hubei / Wuhan		2020-01-21
EPI_ISL_403929	hCoV-19/Wuhan/IPBCAMS-WH-04/2019	2019-12-30	Asia / China / Hubei / Wuhan		2020-01-21
EPI_ISL_403930	hCoV-19/Wuhan/IPBCAMS-WH-03/2019	2019-12-30	Asia / China / Hubei / Wuhan		2020-01-21
EPI_ISL_403931	hCoV-19/Wuhan/IPBCAMS-WH-02/2019	2019-12-30	Asia / China / Hubei / Wuhan		2020-01-21
EPI_ISL_403932	hCoV-19/Guangdong/20SF012/2020	2020-01-14	Asia / China / Guangdong / Shenzhen		2020-01-22
EPI_ISL_403933	hCoV-19/Guangdong/20SF013/2020	2020-01-15	Asia / China / Guangdong / Shenzhen		2020-01-22
EPI_ISL_403934	hCoV-19/Guangdong/20SF014/2020	2020-01-15	Asia / China / Guangdong / Shenzhen		2020-01-22
EPI_ISL_403935	hCoV-19/Guangdong/20SF025/2020	2020-01-15	Asia / China / Guangdong / Shenzhen		2020-01-22
EPI_ISL_403936	hCoV-19/Guangdong/20SF028/2020	2020-01-17	Asia / China / Guangdong / Zhuhai		2020-01-22
EPI_ISL_403937	hCoV-19/Guangdong/20SF040/2020	2020-01-18	Asia / China / Guangdong / Zhuhai		2020-01-22
EPI_ISL_403962	hCoV-19/Thailand/61/2020	2020-01-08	Asia / Thailand / Nonthaburi	Traveled from Wuhan, China	2020-01-17
EPI_ISL_403963	hCoV-19/Thailand/74/2020	2020-01-13	Asia / Thailand / Nonthaburi	Traveled from Wuhan, China	2020-01-17
EPI_ISL_404227	hCoV-19/Zhejiang/WZ-01/2020	2020-01-16	Asia / China / Zhejiang	Traveled from Wuhan, China	2020-01-21
EPI_ISL_404228	hCoV-19/Zhejiang/WZ-02/2020	2020-01-17	Asia / China / Zhejiang	Traveled from Wuhan, China	2020-01-21
EPI_ISL_404253	hCoV-19/USA/IL1/2020	2020-01-21	North America / USA / Illinois / Chicago		2020-01-25
EPI_ISL_404895	hCoV-19/USA/WA1/2020	2020-01-19	North America / USA / Washington / Snohomish County		2020-01-24
EPI_ISL_405839	hCoV-19/Shenzhen/HKU-SZ-005/2020	2020-01-11	Asia / China / Guangdong / Shenzhen		2020-01-24
EPI_ISL_406030	hCoV-19/Guangdong/HKU-SZ-002/2020	2020-01-10	Asia / China / Guangdong / Shenzhen		2020-01-24
EPI_ISL_406031	hCoV-19/Taiwan/2/2020	2020-01-23	Asia / Taiwan / Kaohsiung	Kaohsiung City	2020-01-27
EPI_ISL_406034	hCoV-19/USA/CA-CDC-1/2020	2020-01-23	North America / USA / California / Los Angeles County		2020-01-27
EPI_ISL_406036	hCoV-19/USA/CA2/2020	2020-01-22	North America / USA / California / Orange County		2020-01-27
EPI_ISL_406223	hCoV-19/USA/AZ1/2020	2020-01-22	North America / USA / Arizona / Phoenix County		2020-01-28
EPI_ISL_406531	hCoV-19/Guangdong/20SF174/2020	2020-01-22	Asia / China / Guangdong / Zhuhai		2020-01-29
EPI_ISL_406533	hCoV-19/Guangzhou/20SF206/2020	2020-01-22	Asia / China / Guangdong / Guangzhou		2020-01-29
EPI_ISL_406534	hCoV-19/Foshan/20SF207/2020	2020-01-22	Asia / China / Guangdong / Foshan		2020-01-29
EPI_ISL_406535	hCoV-19/Foshan/20SF210/2020	2020-01-22	Asia / China / Guangdong / Foshan		2020-01-29
EPI_ISL_406536	hCoV-19/Foshan/20SF211/2020	2020-01-22	Asia / China / Guangdong / Foshan		2020-01-29
EPI_ISL_406538	hCoV-19/Guangdong/20SF201/2020	2020-01-23	Asia / China / Guangdong		2020-01-29
EPI_ISL_406593	hCoV-19/Shenzhen/SZTH-002/2020	2020-01-13	Asia / China / Guangdong / Shenzhen		2020-01-29
EPI_ISL_406596	hCoV-19/France/IDF-0372/2020	2020-01-23	Europe / France / √éle-de-France / Paris		2020-01-29
EPI_ISL_406597	hCoV-19/France/IDF-0373/2020	2020-01-23	Europe / France / √éle-de-France / Paris	Traveled from Wuhan, China	2020-01-29
EPI_ISL_406716	hCoV-19/Wuhan/WHU01/2020	2020-01-02	Asia / China / Hubei / Wuhan		2020-01-23
EPI_ISL_406717	hCoV-19/Wuhan/WHU02/2020	2020-01-02	Asia / China / Hubei / Wuhan		2020-01-23
EPI_ISL_406798	hCoV-19/Wuhan/WH01/2019	2019-12-26	Asia / China / Hubei / Wuhan		2020-01-30
EPI_ISL_406800	hCoV-19/Wuhan/WH03/2020	2020-01-01	Asia / China / Hubei / Wuhan		2020-01-30
EPI_ISL_406801	hCoV-19/Wuhan/WH04/2020	2020-01-05	Asia / China / Hubei / Wuhan		2020-01-30
EPI_ISL_406862	hCoV-19/Germany/BY-ChVir-929/2020	2020-01-28	Europe / Germany / Bavaria / Munich		2020-01-31
EPI_ISL_406970	hCoV-19/Hangzhou/HZ-1/2020	2020-01-20	Asia / China / Zhejiang / Hangzhou		2020-02-03
EPI_ISL_406973	hCoV-19/Singapore/1/2020	2020-01-23	Asia / Singapore		2020-02-03
EPI_ISL_407071	hCoV-19/England/01/2020	2020-01-29	Europe / United Kingdom / England		2020-02-03
EPI_ISL_407073	hCoV-19/England/02/2020	2020-01-29	Europe / United Kingdom / England		2020-02-03
EPI_ISL_407079	hCoV-19/Finland/1/2020	2020-01-29	Europe / Finland / Lapland	Lapland Hospital District	2020-02-03
EPI_ISL_407193	hCoV-19/South Korea/KCDC03/2020	2020-01-25	Asia / South Korea / Gyeonggi-do		2020-02-04
EPI_ISL_407214	hCoV-19/USA/WA1-A12/2020	2020-01-25	North America / USA / Washington		2020-02-04
EPI_ISL_407215	hCoV-19/USA/WA1-F6/2020	2020-01-25	North America / USA / Washington		2020-02-04
EPI_ISL_407313	hCoV-19/Hangzhou/HZCDC0001/2020	2020-01-19	Asia / China / Zhejiang / Hangzhou	Traveled from Wuhan, China	2020-02-05
EPI_ISL_407893	hCoV-19/Australia/NSW01/2020	2020-01-24	Oceania / Australia / New South Wales / Sydney		2020-02-06
EPI_ISL_407894	hCoV-19/Australia/QLD01/2020	2020-01-28	Oceania / Australia / Queensland / Gold Coast		2020-02-06
EPI_ISL_407896	hCoV-19/Australia/QLD02/2020	2020-01-30	Oceania / Australia / Queensland / Gold Coast		2020-02-06
EPI_ISL_407976	hCoV-19/Belgium/GHB-03021/2020	2020-02-03	Europe / Belgium / Leuven	Patient probably infected in Wuhan. Found positive the day of return to Belgium	2020-02-07
EPI_ISL_407987	hCoV-19/Singapore/2/2020	2020-01-25	Asia / Singapore		2020-02-07
EPI_ISL_407988	hCoV-19/Singapore/3/2020	2020-02-01	Asia / Singapore		2020-02-07
EPI_ISL_408008	hCoV-19/USA/CA-CDC-3/2020	2020-01-29	North America / USA / California		2020-02-07
EPI_ISL_408009	hCoV-19/USA/CA-CDC-4/2020	2020-01-29	North America / USA / California		2020-02-07
EPI_ISL_408010	hCoV-19/USA/CA-CDC-5/2020	2020-01-29	North America / USA / California		2020-02-07
EPI_ISL_408430	hCoV-19/France/IDF-0515/2020	2020-01-29	Europe / France / √éle-de-France / Paris		2020-02-08
EPI_ISL_408431	hCoV-19/France/IDF-0626/2020	2020-01-29	Europe / France / √éle-de-France / Paris		2020-02-08
EPI_ISL_408478	hCoV-19/Chongqing/YC01/2020	2020-01-21	Asia / China / Chongqinq / Yongchuan		2020-02-09
EPI_ISL_408479	hCoV-19/Chongqing/ZX01/2020	2020-01-23	Asia / China / Chongqing / Zhongxian		2020-02-09
EPI_ISL_408480	hCoV-19/Yunnan/IVDC-YN-003/2020	2020-01-17	Asia / China / Yunnan / Kunming		2020-02-09
EPI_ISL_408481	hCoV-19/Chongqing/IVDC-CQ-001/2020	2020-01-18	Asia / China / Chongqing		2020-02-09
EPI_ISL_408482	hCoV-19/Shandong/IVDC-SD-001/2020	2020-01-19	Asia / China / Shandong / Qingdao		2020-02-09
EPI_ISL_408484	hCoV-19/Sichuan/IVDC-SC-001/2020	2020-01-15	Asia / China / Sichuan / Chengdu		2020-02-09
EPI_ISL_408486	hCoV-19/Jiangxi/IVDC-JX-002/2020	2020-01-11	Asia / China / Jiangxi / Pingxiang		2020-02-09
EPI_ISL_408488	hCoV-19/Jiangsu/IVDC-JS-001/2020	2020-01-19	Asia / China / Jiangsu / Huaian		2020-02-09
EPI_ISL_408489	hCoV-19/Taiwan/NTU01/2020	2020-01-31	Asia / Taiwan / Taipei	Traveled from Wuhan, China	2020-02-09
EPI_ISL_408665	hCoV-19/Japan/TY-WK-012/2020	2020-01-29	Asia / Japan / Tokyo		2020-02-10
EPI_ISL_408666	hCoV-19/Japan/TY-WK-501/2020	2020-01-31	Asia / Japan / Tokyo		2020-02-10
EPI_ISL_408667	hCoV-19/Japan/TY-WK-521/2020	2020-01-31	Asia / Japan / Tokyo		2020-02-10
EPI_ISL_408668	hCoV-19/Vietnam/VR03-38142/2020	2020-01-24	Asia / Vietnam / Thanh Hoa		2020-02-10
EPI_ISL_408669	hCoV-19/Japan/KY-V-029/2020	2020-01-29	Asia / Japan / Kyoto		2020-02-10
EPI_ISL_408670	hCoV-19/USA/WI1/2020	2020-01-31	North America / USA / Wisconsin		2020-02-10
EPI_ISL_408976	hCoV-19/Australia/NSW02/2020	2020-01-22	Oceania / Australia / New South Wales / Sydney		2020-02-11
EPI_ISL_408977	hCoV-19/Australia/NSW03/2020	2020-01-25	Oceania / Australia / New South Wales / Sydney		2020-02-11
EPI_ISL_409067	hCoV-19/USA/MA1/2020	2020-01-29	North America / USA / Massachusetts		2020-02-10
EPI_ISL_410044	hCoV-19/USA/CA-CDC-6/2020	2020-01-27	North America / USA / California		2020-02-11
EPI_ISL_410045	hCoV-19/USA/IL2/2020	2020-01-28	North America / USA / Illinois		2020-02-11
EPI_ISL_410218	hCoV-19/Taiwan/NTU02/2020	2020-02-05	Asia / Taiwan / Taipei	Taiwanese part-time worker in Wuhan, China	2020-02-13
EPI_ISL_410301	hCoV-19/Nepal/61/2020	2020-01-13	Asia / Nepal / Kathmandu	National Influenza Centre, NPHL, Kathmandu, Nepal	2020-02-14
EPI_ISL_410486	hCoV-19/France/ARA-739/2020	2020-02-08	Europe / France / Auvergne-Rh√¥ne-Alpes / Contamines		2020-02-14
EPI_ISL_410531	hCoV-19/Japan/NA-20-05-1/2020	2020-01-25	Asia / Japan / Nara		2020-02-17
EPI_ISL_410532	hCoV-19/Japan/OS-20-07-1/2020	2020-01-23	Asia / Japan / Osaka		2020-02-17
EPI_ISL_410535	hCoV-19/Singapore/4/2020	2020-02-03	Asia / Singapore		2020-02-17
EPI_ISL_410536	hCoV-19/Singapore/5/2020	2020-02-06	Asia / Singapore		2020-02-17
EPI_ISL_410537	hCoV-19/Singapore/6/2020	2020-02-09	Asia / Singapore		2020-02-17
EPI_ISL_410545	hCoV-19/Italy/LAZ-INMI1-isl/2020	2020-01-29	Europe / Italy / Lazio / Rome	Traveled from Hubei Province	2020-02-17
EPI_ISL_410546	hCoV-19/Italy/LAZ-INMI1-cs/2020	2020-01-31	Europe / Italy / Lazio / Rome	Traveled from Hubei Province	2020-02-17
EPI_ISL_410713	hCoV-19/Singapore/7/2020	2020-01-27	Asia / Singapore		2020-02-18
EPI_ISL_410714	hCoV-19/Singapore/8/2020	2020-02-03	Asia / Singapore		2020-02-18
EPI_ISL_410715	hCoV-19/Singapore/9/2020	2020-02-04	Asia / Singapore		2020-02-18
EPI_ISL_410716	hCoV-19/Singapore/10/2020	2020-02-04	Asia / Singapore		2020-02-18
EPI_ISL_410717	hCoV-19/Australia/QLD03/2020	2020-02-05	Oceania / Australia / Queensland / Gold Coast		2020-02-18
EPI_ISL_410718	hCoV-19/Australia/QLD04/2020	2020-02-05	Oceania / Australia / Queensland / Gold Coast		2020-02-18
EPI_ISL_410719	hCoV-19/Singapore/11/2020	2020-02-02	Asia / Singapore		2020-02-18
EPI_ISL_410720	hCoV-19/France/IDF-0372-isl/2020	2020-01-23	Europe / France / √éle-de-France / Paris		2020-02-18
EPI_ISL_410984	hCoV-19/France/IDF-0515-isl/2020	2020-01-29	Europe / France / √éle-de-France / Paris		2020-02-18
EPI_ISL_411060	hCoV-19/Fujian/8/2020	2020-01-21	Asia / China / Fujian		2020-02-19
EPI_ISL_411066	hCoV-19/Fujian/13/2020	2020-01-22	Asia / China / Fujian		2020-02-19
EPI_ISL_411218	hCoV-19/France/IDF-0571/2020	2020-02-02	Europe / France / √éle-de-France / Paris	related to EPI_ISL_408430	2020-02-19
EPI_ISL_411219	hCoV-19/France/IDF-0386-islP1/2020	2020-01-28	Europe / France / √éle-de-France / Paris	related to EPI_ISL_406596	2020-02-19
EPI_ISL_411220	hCoV-19/France/IDF-0386-islP3/2020	2020-01-28	Europe / France / √éle-de-France / Paris	related to EPI_ISL_406596	2020-02-19
EPI_ISL_411902	hCoV-19/Cambodia/0012/2020	2020-01-27	Asia / Cambodia / Sihanoukville		2020-02-21
EPI_ISL_411915	hCoV-19/Taiwan/CGMH-CGU-01/2020	2020-01-25	Asia / Taiwan / Taoyuan		2020-02-21
EPI_ISL_411926	hCoV-19/Taiwan/3/2020	2020-01-24	Asia / Taiwan / Taipei		2020-02-21
EPI_ISL_411927	hCoV-19/Taiwan/4/2020	2020-01-28	Asia / Taiwan / Taipei		2020-02-21
EPI_ISL_411929	hCoV-19/South Korea/SNU01/2020	2020-01	Asia / South Korea	Traveled from Wuhan, China	2020-02-11
EPI_ISL_411950	hCoV-19/Jiangsu/JS01/2020	2020-01-23	Asia / China / Jiangsu		2020-02-22
EPI_ISL_411951	hCoV-19/Sweden/01/2020	2020-02-07	Europe / Sweden		2020-02-20
EPI_ISL_411952	hCoV-19/Jiangsu/JS02/2020	2020-01-24	Asia / China / Jiangsu		2020-02-22
EPI_ISL_411953	hCoV-19/Jiangsu/JS03/2020	2020-01-24	Asia / China / Jiangsu		2020-02-22
EPI_ISL_411954	hCoV-19/USA/CA-CDC-7/2020	2020-02-06	North America / USA / California		2020-02-22
EPI_ISL_411955	hCoV-19/USA/CA-CDC-8/2020	2020-02-10	North America / USA / California		2020-02-22
EPI_ISL_411956	hCoV-19/USA/TX1/2020	2020-02-11	North America / USA / Texas		2020-02-22
EPI_ISL_411957	hCoV-19/Beijing/WH-09/2020	2020-01-08	Asia / China		2020-02-21
EPI_ISL_412026	hCoV-19/Anhui/2/2020	2020-02-23	Asia / China / Anhui / Hefei		2020-02-24
EPI_ISL_412028	hCoV-19/Hong Kong/VM20001061-2/2020	2020-01-22	Asia / Hong Kong		2020-02-24
EPI_ISL_412029	hCoV-19/Hong Kong/VB20024950-2/2020	2020-01-30	Asia / Hong Kong		2020-02-24
EPI_ISL_412030	hCoV-19/Hong Kong/VB20026565-2/2020	2020-02-01	Asia / Hong Kong		2020-02-24
EPI_ISL_412116	hCoV-19/England/09c/2020	2020-02-09	Europe / United Kingdom / England		2020-02-24
EPI_ISL_412459	hCoV-19/Jingzhou/HBCDC-HB-01/2020	2020-01-08	Asia / China / Hubei / Jingzhou	Patient infected in Wuhan, South China seafood market related	2020-02-26
EPI_ISL_412862	hCoV-19/USA/CA-CDC-9/2020	2020-02-23	North America / USA / California / Solano County		2020-02-27
EPI_ISL_412869	hCoV-19/South Korea/KCDC05/2020	2020-01-30	Asia / South Korea / Seoul		2020-02-28
EPI_ISL_412870	hCoV-19/South Korea/KCDC06/2020	2020-01-30	Asia / South Korea / Seoul		2020-02-28
EPI_ISL_412871	hCoV-19/South Korea/KCDC07/2020	2020-01-31	Asia / South Korea / Seoul		2020-02-28
EPI_ISL_412872	hCoV-19/South Korea/KCDC12/2020	2020-02-01	Asia / South Korea / Gyeonggi-do		2020-02-28
EPI_ISL_412873	hCoV-19/South Korea/KCDC24/2020	2020-02-06	Asia / South Korea / Chungcheongnam-do		2020-02-28
EPI_ISL_412898	hCoV-19/Wuhan/HBCDC-HB-02/2019	2019-12-30	Asia / China / Hubei / Wuhan	Traveled from Wuhan, China	2020-02-28
EPI_ISL_412899	hCoV-19/Wuhan/HBCDC-HB-03/2019	2019-12-30	Asia / China / Hubei / Wuhan	Traveled from Wuhan, China	2020-02-28
EPI_ISL_412912	hCoV-19/Germany/BW-ChVir-1577/2020	2020-02-25	Europe / Germany / Baden-W√ºrttemberg		2020-02-28
EPI_ISL_412964	hCoV-19/Brazil/SP-01/2020	2020-02-25	South America / Brazil / S√£o Paulo / S√£o Paulo	Patient traveling to Italy in the Lombardy region between 9-21 February 2020	2020-02-28
EPI_ISL_412965	hCoV-19/Canada/BC_37_0-2/2020	2020-02-16	North America / Canada / British Columbia		2020-02-29
EPI_ISL_412966	hCoV-19/Guangzhou/IQTC01/2020	2020-02-05	Asia / China / Guangdong / Guangzhou		2020-02-27
EPI_ISL_412967	hCoV-19/Guangzhou/IQTC02/2020	2020-01-29	Asia / China / Guangzhou		2020-02-28
EPI_ISL_412968	hCoV-19/Japan/Hu_DP_Kng_19-020/2020	2020-02-10	Asia / Japan		2020-02-26
EPI_ISL_412969	hCoV-19/Japan/Hu_DP_Kng_19-027/2020	2020-02-10	Asia / Japan		2020-02-26
EPI_ISL_412970	hCoV-19/USA/WA2/2020	2020-02-24	North America / USA / Washington / Snohomish County		2020-03-01
EPI_ISL_412972	hCoV-19/Mexico/CMX-InDRE-01/2020	2020-02-27	North America / Mexico / Mexico City	Traveled from Bergamo, Italy (Feb 16-22)	2020-03-01
EPI_ISL_412973	hCoV-19/Italy/LOM-ASST-CDG1/2020	2020-02-20	Europe / Italy / Lombardy		2020-03-01
EPI_ISL_412974	hCoV-19/Italy/LAZ-INMI-SPL1/2020	2020-01-29	Europe / Italy / Lazio / Rome		2020-03-01
EPI_ISL_412975	hCoV-19/Australia/NSW05/2020	2020-02-28	Oceania / Australia / New South Wales / Sydney	Traveled from Iran	2020-03-02
EPI_ISL_412978	hCoV-19/Wuhan/HBCDC-HB-02/2020	2020-01-17	Asia / China / Hubei / Wuhan		2020-03-02
EPI_ISL_412979	hCoV-19/Wuhan/HBCDC-HB-03/2020	2020-01-18	Asia / China / Hubei / Wuhan		2020-03-02
EPI_ISL_412980	hCoV-19/Wuhan/HBCDC-HB-04/2020	2020-01-18	Asia / China / Hubei / Wuhan		2020-03-02
EPI_ISL_412981	hCoV-19/Wuhan/HBCDC-HB-05/2020	2020-01-18	Asia / China / Hubei / Wuhan		2020-03-02
EPI_ISL_412982	hCoV-19/Wuhan/HBCDC-HB-06/2020	2020-02-07	Asia / China / Hubei / Wuhan		2020-03-02
EPI_ISL_412983	hCoV-19/Tianmen/HBCDC-HB-07/2020	2020-02-08	Asia / China / Hubei / Tianmen		2020-03-02
EPI_ISL_413014	hCoV-19/Canada/ON-PHL-2445/2020	2020-01	North America / Canada / Ontario	Travel history to Wuhan, China	2020-03-02
EPI_ISL_413015	hCoV-19/Canada/ON_VIDO-01/2020	2020-01-23	North America / Canada / Ontario	Traveled from Wuhan, China	2020-03-02
EPI_ISL_413016	hCoV-19/Brazil/SP-02/2020	2020-02-28	South America / Brazil / S√£o Paulo / S√£o Paulo	Traveled from Italy and passed through Milan	2020-03-02
EPI_ISL_413017	hCoV-19/South Korea/KUMC01/2020	2020-02-06	Asia / South Korea		2020-03-03
EPI_ISL_413018	hCoV-19/South Korea/KUMC02/2020	2020-02-06	Asia / South Korea		2020-03-03
EPI_ISL_413019	hCoV-19/Switzerland/ZH-UZH-1000477102/2020	2020-02-26	Europe / Switzerland / Zurich		2020-03-03
EPI_ISL_413020	hCoV-19/Switzerland/ZH-UZH-1000477377/2020	2020-02-27	Europe / Switzerland / Zurich		2020-03-03
EPI_ISL_413021	hCoV-19/Switzerland/ZH-UZH-1000477757/2020	2020-02-29	Europe / Switzerland / Zurich		2020-03-03
EPI_ISL_413022	hCoV-19/Switzerland/ZH-UZH-1000477796/2020	2020-02-29	Europe / Switzerland / Zurich		2020-03-03
EPI_ISL_413023	hCoV-19/Switzerland/ZH-UZH-1000477797/2020	2020-02-29	Europe / Switzerland / Zurich		2020-03-03
EPI_ISL_413024	hCoV-19/Switzerland/ZH-UZH-1000477806/2020	2020-02-29	Europe / Switzerland / Zurich		2020-03-03
EPI_ISL_413025	hCoV-19/USA/WA3-UW1/2020	2020-02-27	North America / USA / Washington		2020-03-03
EPI_ISL_413213	hCoV-19/Australia/NSW06/2020	2020-02-29	Oceania / Australia / New South Wales / Sydney	Traveled from Iran	2020-03-04
EPI_ISL_413214	hCoV-19/Australia/NSW07/2020	2020-02-29	Oceania / Australia / New South Wales / Sydney		2020-03-04
EPI_ISL_413221	hCoV-19/Scotland/CVR01/2020	2020-02-28	Europe / United Kingdom / Scotland		2020-03-04
EPI_ISL_413455	hCoV-19/USA/WA4-UW2/2020	2020-02-28	North America / USA / Washington		2020-03-04
EPI_ISL_413456	hCoV-19/USA/WA-S2/2020	2020-02-21	North America / USA / Washington / King County		2020-03-05
EPI_ISL_413457	hCoV-19/USA/WA6-UW3/2020	2020-02-29	North America / USA / Washington		2020-03-05
EPI_ISL_413458	hCoV-19/USA/WA7-UW4/2020	2020-03-01	North America / USA / Washington		2020-03-05
EPI_ISL_413459	hCoV-19/Japan/TK-20-31-3/2020	2020-02-20	Asia / Japan / Tokyo	Diamond Princess cruise ship	2020-03-05
EPI_ISL_413486	hCoV-19/USA/WA8-UW5/2020	2020-03-01	North America / USA / Washington		2020-03-05
EPI_ISL_413487	hCoV-19/USA/WA9-UW6/2020	2020-03-01	North America / USA / Washington		2020-03-05
EPI_ISL_413488	hCoV-19/Germany/NW-HHU-01/2020	2020-02-28	Europe / Germany / North Rhine-Westphalia / Heinsberg District		2020-03-05
EPI_ISL_413489	hCoV-19/Italy/LOM-UniSR-1/2020	2020-03-03	Europe / Italy / Lombardy / Milan		2020-03-05
EPI_ISL_413490	hCoV-19/New Zealand/20VR0174/2020	2020-02-27	Oceania / New Zealand / Auckland		2020-03-05
EPI_ISL_413513	hCoV-19/South Korea/KUMC03/2020	2020-02-27	Asia / South Korea		2020-03-06
EPI_ISL_413514	hCoV-19/South Korea/KUMC04/2020	2020-02-27	Asia / South Korea		2020-03-06
EPI_ISL_413515	hCoV-19/South Korea/KUMC05/2020	2020-02-27	Asia / South Korea		2020-03-06
EPI_ISL_413516	hCoV-19/South Korea/KUMC06/2020	2020-02-27	Asia / South Korea		2020-03-06
EPI_ISL_413518	hCoV-19/Beijing/105/2020	2020-01-26	Asia / China / Beijing		2020-03-02
EPI_ISL_413519	hCoV-19/Beijing/231/2020	2020-01-28	Asia / China / Beijing		2020-03-02
EPI_ISL_413520	hCoV-19/Beijing/233/2020	2020-01-28	Asia / China / Beijing		2020-03-02
EPI_ISL_413521	hCoV-19/Beijing/235/2020	2020-01-28	Asia / China / Beijing		2020-03-02
EPI_ISL_413522	hCoV-19/India/MH-1-27/2020	2020-01-27	Asia / India / Maharashtra	Travel history to Wuhan, China	2020-03-06
EPI_ISL_413523	hCoV-19/India/MH-1-31/2020	2020-01-31	Asia / India / Maharashtra	Travel history to China	2020-03-06
EPI_ISL_413555	hCoV-19/Wales/PHW1/2020	2020-02-27	Europe / United Kingdom / Wales		2020-03-07
EPI_ISL_413556	hCoV-19/Wales/PHW2/2020	2020-03-04	Europe / United Kingdom / Wales		2020-03-07
EPI_ISL_413557	hCoV-19/USA/CA-CDPH-UC1/2020	2020-02-28	North America / USA / California / Sonoma County	Grand Princess 1st Cruise	2020-03-07
EPI_ISL_413558	hCoV-19/USA/CA-CDPH-UC2/2020	2020-02-27	North America / USA / California / Solano County		2020-03-07
EPI_ISL_413559	hCoV-19/USA/CA-CDPH-UC3/2020	2020-02-27	North America / USA / California / Solano County		2020-03-07
EPI_ISL_413560	hCoV-19/USA/WA-S3/2020	2020-02-28	North America / USA / Washington		2020-03-07
EPI_ISL_413561	hCoV-19/USA/CA-CDPH-UC4/2020	2020-02-27	North America / USA / California / Solano County		2020-03-07
EPI_ISL_413562	hCoV-19/USA/WA11-UW7/2020	2020-03-02	North America / USA / Washington		2020-03-07
EPI_ISL_413563	hCoV-19/USA/WA12-UW8/2020	2020-03-03	North America / USA / Washington		2020-03-07
EPI_ISL_413564	hCoV-19/Netherlands/Andel_1365066/2020	2020-03-01	Europe / Netherlands / Noord-Brabant / Andel		2020-03-07
EPI_ISL_413566	hCoV-19/Netherlands/Blaricum_1364780/2020	2020-03-02	Europe / Netherlands / Noord-Holland / Blaricum		2020-03-07
EPI_ISL_413568	hCoV-19/Netherlands/Dalen_1363624/2020	2020-03-01	Europe / Netherlands / Drenthe / Dalen		2020-03-07
EPI_ISL_413571	hCoV-19/Netherlands/Eindhoven_1363782/2020	2020-03-02	Europe / Netherlands / Noord-Brabant / Eindhoven		2020-03-07
EPI_ISL_413572	hCoV-19/Netherlands/Haarlem_1363688/2020	2020-03-01	Europe / Netherlands / Noord-Holland / Haarlem		2020-03-07
EPI_ISL_413573	hCoV-19/Netherlands/Hardinxveld_Giessendam_1364806/2020	2020-03-02	Europe / Netherlands / Zuid-Holland / Hardinxveld-Giessendam		2020-03-07
EPI_ISL_413574	hCoV-19/Netherlands/Helmond_1363548/2020	2020-02-29	Europe / Netherlands / Noord-Brabant / Helmond		2020-03-07
EPI_ISL_413577	hCoV-19/Netherlands/Naarden_1364774/2020	2020-03-02	Europe / Netherlands / Noord-Holland / Naarden		2020-03-07
EPI_ISL_413579	hCoV-19/Netherlands/Nootdorp_1364222/2020	2020-03-03	Europe / Netherlands / Zuid-Holland / Nootdorp		2020-03-07
EPI_ISL_413580	hCoV-19/Netherlands/Oisterwijk_1364072/2020	2020-03-02	Europe / Netherlands / Noord-Brabant / Oisterwijk		2020-03-07
EPI_ISL_413582	hCoV-19/Netherlands/Rotterdam_1363790/2020	2020-03-01	Europe / Netherlands / Zuid-Holland / Rotterdam		2020-03-07
EPI_ISL_413583	hCoV-19/Netherlands/Rotterdam_1364040/2020	2020-03-02	Europe / Netherlands / Zuid-Holland / Rotterdam		2020-03-07
EPI_ISL_413584	hCoV-19/Netherlands/Rotterdam_1364740/2020	2020-03-03	Europe / Netherlands / Zuid-Holland / Rotterdam		2020-03-07
EPI_ISL_413587	hCoV-19/Netherlands/Tilburg_1364286/2020	2020-03-03	Europe / Netherlands / Noord-Brabant / Tilburg		2020-03-07
EPI_ISL_413588	hCoV-19/Netherlands/Utrecht_1363564/2020	2020-03-01	Europe / Netherlands / Utrecht		2020-03-07
EPI_ISL_413589	hCoV-19/Netherlands/Utrecht_1363628/2020	2020-03-01	Europe / Netherlands / Utrecht		2020-03-07
EPI_ISL_413590	hCoV-19/Netherlands/Utrecht_1364066/2020	2020-03-02	Europe / Netherlands / Utrecht		2020-03-07
EPI_ISL_413591	hCoV-19/Netherlands/Zeewolde_1365080/2020	2020-03-02	Europe / Netherlands / Flevoland / Zeewolde		2020-03-07
EPI_ISL_413592	hCoV-19/Taiwan/NTU03/2020	2020-03-02	Asia / Taiwan / Taipei	Patient travelling to Dubai (1/29/2020-2/10/2020) and Egypt (2/11/2020-2/21/2020)	2020-03-07
EPI_ISL_413593	hCoV-19/Luxembourg/Lux1/2020	2020-02-29	Europe / Luxembourg		2020-03-07
EPI_ISL_413594	hCoV-19/Australia/NSW08/2020	2020-02-28	Oceania / Australia / New South Wales / Sydney		2020-03-08
EPI_ISL_413595	hCoV-19/Australia/NSW09/2020	2020-02-28	Oceania / Australia / New South Wales / Sydney		2020-03-08
EPI_ISL_413596	hCoV-19/Australia/NSW10/2020	2020-02-28	Oceania / Australia / New South Wales / Sydney		2020-03-08
EPI_ISL_413597	hCoV-19/Australia/NSW11/2020	2020-03-02	Oceania / Australia / New South Wales / Sydney		2020-03-08
EPI_ISL_413598	hCoV-19/Australia/NSW12/2020	2020-03-04	Oceania / Australia / New South Wales / Sydney		2020-03-08
EPI_ISL_413599	hCoV-19/Australia/NSW13/2020	2020-03-04	Oceania / Australia / New South Wales / Sydney		2020-03-08
EPI_ISL_413600	hCoV-19/Australia/NSW14/2020	2020-03-03	Oceania / Australia / New South Wales / Sydney		2020-03-08
EPI_ISL_413601	hCoV-19/USA/WA13-UW9/2020	2020-03-02	North America / USA / Washington		2020-03-08
EPI_ISL_413602	hCoV-19/Finland/FIN03032020A/2020	2020-03-03	Europe / Finland / Helsinki		2020-03-08
EPI_ISL_413603	hCoV-19/Finland/FIN03032020B/2020	2020-03-03	Europe / Finland / Helsinki		2020-03-08
EPI_ISL_413604	hCoV-19/Finland/FIN03032020C/2020	2020-03-03	Europe / Finland / Helsinki	ex Italy	2020-03-08
EPI_ISL_413606	hCoV-19/USA/CruiseA-1/2020	2020-02-17	North America / USA		2020-03-08
EPI_ISL_413607	hCoV-19/USA/CruiseA-2/2020	2020-02-18	North America / USA		2020-03-08
EPI_ISL_413608	hCoV-19/USA/CruiseA-3/2020	2020-02-18	North America / USA		2020-03-08
EPI_ISL_413609	hCoV-19/USA/CruiseA-4/2020	2020-02-21	North America / USA		2020-03-08
EPI_ISL_413610	hCoV-19/USA/CruiseA-5/2020	2020-02-21	North America / USA		2020-03-08
EPI_ISL_413611	hCoV-19/USA/CruiseA-6/2020	2020-02-21	North America / USA		2020-03-08
EPI_ISL_413612	hCoV-19/USA/CruiseA-7/2020	2020-02-17	North America / USA		2020-03-08
EPI_ISL_413613	hCoV-19/USA/CruiseA-8/2020	2020-02-17	North America / USA		2020-03-08
EPI_ISL_413614	hCoV-19/USA/CruiseA-9/2020	2020-02-17	North America / USA		2020-03-08
EPI_ISL_413615	hCoV-19/USA/CruiseA-10/2020	2020-02-17	North America / USA		2020-03-08
EPI_ISL_413616	hCoV-19/USA/CruiseA-11/2020	2020-02-17	North America / USA		2020-03-08
EPI_ISL_413617	hCoV-19/USA/CruiseA-12/2020	2020-02-20	North America / USA		2020-03-08
EPI_ISL_413618	hCoV-19/USA/CruiseA-13/2020	2020-02-20	North America / USA		2020-03-08
EPI_ISL_413619	hCoV-19/USA/CruiseA-14/2020	2020-02-25	North America / USA		2020-03-08
EPI_ISL_413620	hCoV-19/USA/CruiseA-15/2020	2020-02-18	North America / USA		2020-03-08
EPI_ISL_413621	hCoV-19/USA/CruiseA-16/2020	2020-02-18	North America / USA		2020-03-08
EPI_ISL_413622	hCoV-19/USA/CruiseA-17/2020	2020-02-24	North America / USA		2020-03-08
EPI_ISL_413623	hCoV-19/USA/CruiseA-18/2020	2020-02-24	North America / USA		2020-03-08
EPI_ISL_413647	hCoV-19/Portugal/CV62/2020	2020-03-01	Europe / Portugal		2020-03-09
EPI_ISL_413648	hCoV-19/Portugal/CV63/2020	2020-03-01	Europe / Portugal		2020-03-09
EPI_ISL_413649	hCoV-19/USA/WA14-UW10/2020	2020-03-05	North America / USA / Washington		2020-03-09
EPI_ISL_413650	hCoV-19/USA/WA15-UW11/2020	2020-03-05	North America / USA / Washington		2020-03-09
EPI_ISL_413651	hCoV-19/USA/WA16-UW12/2020	2020-03-05	North America / USA / Washington		2020-03-09
EPI_ISL_413652	hCoV-19/USA/WA17-UW13/2020	2020-03-05	North America / USA / Washington		2020-03-09
EPI_ISL_413653	hCoV-19/USA/WA18-UW14/2020	2020-03-05	North America / USA / Washington		2020-03-09
EPI_ISL_413691	hCoV-19/Weifang/WF0001/2020	2020-01	Asia / China / Weifang		2020-03-09
EPI_ISL_413692	hCoV-19/Weifang/WF0002/2020	2020-01	Asia / China / Weifang		2020-03-09
EPI_ISL_413693	hCoV-19/Weifang/WF0003/2020	2020-01	Asia / China / Weifang		2020-03-09
EPI_ISL_413694	hCoV-19/Weifang/WF0004/2020	2020-01	Asia / China / Weifang		2020-03-09
EPI_ISL_413697	hCoV-19/Weifang/WF0012/2020	2020-02	Asia / China / Weifang		2020-03-09
EPI_ISL_413711	hCoV-19/Weifang/WF0014/2020	2020-02	Asia / China / Weifang		2020-03-09
EPI_ISL_413729	hCoV-19/Weifang/WF0015/2020	2020-02	Asia / China / Weifang		2020-03-09
EPI_ISL_413746	hCoV-19/Weifang/WF0016/2020	2020-02	Asia / China / Weifang		2020-03-09
EPI_ISL_413748	hCoV-19/Weifang/WF0018/2020	2020-02	Asia / China / Weifang		2020-03-09
EPI_ISL_413749	hCoV-19/Weifang/WF0019/2020	2020-02	Asia / China / Weifang		2020-03-09
EPI_ISL_413750	hCoV-19/Weifang/WF0020/2020	2020-02	Asia / China / Weifang		2020-03-09
EPI_ISL_413751	hCoV-19/Weifang/WF0021/2020	2020-02	Asia / China / Weifang		2020-03-09
EPI_ISL_413753	hCoV-19/Weifang/WF0024/2020	2020-02	Asia / China / Weifang		2020-03-09
EPI_ISL_413761	hCoV-19/Weifang/WF0026/2020	2020-02	Asia / China / Weifang		2020-03-09
EPI_ISL_413791	hCoV-19/Weifang/WF0028/2020	2020-02	Asia / China / Weifang		2020-03-09
EPI_ISL_413809	hCoV-19/Weifang/WF0029/2020	2020-02	Asia / China / Weifang		2020-03-09
EPI_ISL_413851	hCoV-19/Guangdong/2020XN4373-P0039/2020	2020-01-30	Asia / China / Guangdong		2020-03-09
EPI_ISL_413852	hCoV-19/Guangdong/2020XN4433-P0040/2020	2020-01-30	Asia / China / Guangdong		2020-03-09
EPI_ISL_413853	hCoV-19/Guangdong/2020XN4243-P0035/2020	2020-01-30	Asia / China / Guangdong		2020-03-09
EPI_ISL_413854	hCoV-19/Guangdong/2020XN4475-P0042/2020	2020-01-30	Asia / China / Guangdong		2020-03-09
EPI_ISL_413855	hCoV-19/Guangdong/GD2020234-P0023/2020	2020-02-07	Asia / China / Guangdong		2020-03-09
EPI_ISL_413856	hCoV-19/Guangdong/GD2020233-P0027/2020	2020-02-07	Asia / China / Guangdong		2020-03-09
EPI_ISL_413857	hCoV-19/Guangdong/2020XN4448-P0002/2020	2020-01-31	Asia / China / Guangdong		2020-03-09
EPI_ISL_413858	hCoV-19/Guangdong/2020XN4459-P0041/2020	2020-01-30	Asia / China / Guangdong		2020-03-09
EPI_ISL_413860	hCoV-19/Guangdong/2020XN4273-P0036/2020	2020-01-30	Asia / China / Guangdong		2020-03-09
EPI_ISL_413861	hCoV-19/Guangdong/GD2020080-P0010/2020	2020-02-01	Asia / China / Guangdong		2020-03-09
EPI_ISL_413862	hCoV-19/Guangdong/GD2020086-P0021/2020	2020-02-01	Asia / China / Guangdong		2020-03-09
EPI_ISL_413863	hCoV-19/Guangdong/GD2020087-P0008/2020	2020-02-01	Asia / China / Guangdong		2020-03-09
EPI_ISL_413864	hCoV-19/Guangdong/GD2020246-P0028/2020	2020-02-09	Asia / China / Guangdong		2020-03-09
EPI_ISL_413866	hCoV-19/Guangdong/GDSZ202008-P0020/2020	2020-02-05	Asia / China / Guangdong		2020-03-09
EPI_ISL_413867	hCoV-19/Guangdong/GDSZ202015-P0019/2020	2020-02-05	Asia / China / Guangdong		2020-03-09
EPI_ISL_413875	hCoV-19/Guangdong/GDFS2020052-P0025/2020	2020-02-10	Asia / China / Guangdong		2020-03-09
EPI_ISL_413884	hCoV-19/Guangdong/GD2020115-P0009/2020	2020-02-01	Asia / China / Guangdong		2020-03-09
EPI_ISL_413924	hCoV-19/USA/CA-CDPH-UC6/2020	2020-03-05	North America / USA / California	Grand Princess 2nd Cruise	2020-03-10
EPI_ISL_413925	hCoV-19/USA/CA-CDPH-UC7/2020	2020-03-05	North America / USA / California	Grand Princess 2nd Cruise	2020-03-10
EPI_ISL_413928	hCoV-19/USA/CA-CDPH-UC9/2020	2020-03-05	North America / USA / California	Grand Princess 2nd Cruise	2020-03-10
EPI_ISL_413996	hCoV-19/Switzerland/TI-SNRCI-29919486/2020	2020-02-24	Europe / Switzerland / Ticino		2020-03-10
EPI_ISL_413997	hCoV-19/Switzerland/GE-SNRCI-29933895/2020	2020-02-26	Europe / Switzerland / Geneve		2020-03-10
EPI_ISL_413999	hCoV-19/Switzerland/AG-SNRCI-29940361/2020	2020-02-27	Europe / Switzerland / Aargau		2020-03-10
EPI_ISL_414005	hCoV-19/England/200940527/2020	2020-02-25	Europe / United Kingdom / England		2020-03-10
EPI_ISL_414006	hCoV-19/England/200990724/2020	2020-02-28	Europe / United Kingdom / England		2020-03-10
EPI_ISL_414007	hCoV-19/England/200990725/2020	2020-02-28	Europe / United Kingdom / England		2020-03-10
EPI_ISL_414008	hCoV-19/England/200960041/2020	2020-02-27	Europe / United Kingdom / England		2020-03-10
EPI_ISL_414009	hCoV-19/England/200960515/2020	2020-02-25	Europe / United Kingdom / England		2020-03-10
EPI_ISL_414010	hCoV-19/England/200981386/2020	2020-02-26	Europe / United Kingdom / England		2020-03-10
EPI_ISL_414011	hCoV-19/England/200990006/2020	2020-02-26	Europe / United Kingdom / England		2020-03-10
EPI_ISL_414012	hCoV-19/England/200990723/2020	2020-02-27	Europe / United Kingdom / England		2020-03-10
EPI_ISL_414013	hCoV-19/England/201000003/2020	2020-03-01	Europe / United Kingdom / England		2020-03-10
EPI_ISL_414014	hCoV-19/Brazil/SP-03/2020	2020-03-02	South America / Brazil / S√£o Paulo	Travel history in Austria, Germany, Italy and Spain	2020-03-10
EPI_ISL_414015	hCoV-19/Brazil/SP-06/2020	2020-02-29	South America / Brazil / S√£o Paulo / S√£o Paulo	Contact of hCoV-19/Brazil/SPBR-01/2020	2020-03-10
EPI_ISL_414016	hCoV-19/Brazil/SP-05/2020	2020-02-29	South America / Brazil / S√£o Paulo / S√£o Paulo	Contact of hCoV-19/Brazil/SPBR-01/2020	2020-03-10
EPI_ISL_414017	hCoV-19/Brazil/SP-04/2020	2020-03-04	South America / Brazil / S√£o Paulo	Travel to Italy	2020-03-10
EPI_ISL_414019	hCoV-19/Switzerland/GE-SNRCI-29943121/2020	2020-02-27	Europe / Switzerland / Geneve		2020-03-10
EPI_ISL_414020	hCoV-19/Switzerland/GE-SNRCI-29945373/2020	2020-02-27	Europe / Switzerland / Geneve		2020-03-10
EPI_ISL_414021	hCoV-19/Switzerland/BL-SNRCI-29950902/2020	2020-02-27	Europe / Switzerland / Basel-Landschaft		2020-03-10
EPI_ISL_414022	hCoV-19/Switzerland/GE-SNRCI-29949586/2020	2020-02-27	Europe / Switzerland / Geneve		2020-03-10
EPI_ISL_414023	hCoV-19/Switzerland/VD-SNRCI-29965615/2020	2020-03-01	Europe / Switzerland / Vaud		2020-03-10
EPI_ISL_414027	hCoV-19/Scotland/CVR05/2020	2020-03-04	Europe / United Kingdom / Scotland		2020-03-10
EPI_ISL_414040	hCoV-19/England/200641094/2020	2020-02-05	Europe / United Kingdom / England		2020-03-11
EPI_ISL_414041	hCoV-19/England/200690245/2020	2020-02-08	Europe / United Kingdom / England		2020-03-11
EPI_ISL_414042	hCoV-19/England/200690300/2020	2020-02-08	Europe / United Kingdom / England		2020-03-11
EPI_ISL_414043	hCoV-19/England/200690306/2020	2020-02-07	Europe / United Kingdom / England		2020-03-11
EPI_ISL_414044	hCoV-19/England/200690756/2020	2020-02-08	Europe / United Kingdom / England		2020-03-11
EPI_ISL_414045	hCoV-19/Brazil/RJ-FIOCRUZ-314/2020	2020-03-04	South America / Brazil / Rio de Janeiro		2020-03-11
EPI_ISL_414363	hCoV-19/USA/WA-UW15/2020	2020-03-04	North America / USA / Washington		2020-03-11
EPI_ISL_414364	hCoV-19/USA/WA-UW16/2020	2020-03-05	North America / USA / Washington		2020-03-11
EPI_ISL_414365	hCoV-19/USA/WA-UW17/2020	2020-03-06	North America / USA / Washington		2020-03-11
EPI_ISL_414366	hCoV-19/USA/WA-UW18/2020	2020-03-05	North America / USA / Washington		2020-03-11
EPI_ISL_414367	hCoV-19/USA/WA-UW19/2020	2020-03-05	North America / USA / Washington		2020-03-11
EPI_ISL_414368	hCoV-19/USA/WA-UW20/2020	2020-03-05	North America / USA / Washington		2020-03-11
EPI_ISL_414369	hCoV-19/USA/WA-UW21/2020	2020-03-05	North America / USA / Washington		2020-03-11
EPI_ISL_414414	hCoV-19/Australia/QLD09/2020	2020-02-29	Oceania / Australia / Queensland / Gold Coast		2020-03-12
EPI_ISL_414423	hCoV-19/Netherlands/Gelderland_1/2020	2020-03-02	Europe / Netherlands / Gelderland		2020-03-12
EPI_ISL_414424	hCoV-19/Netherlands/Limburg_2/2020	2020-03-03	Europe / Netherlands / Limburg		2020-03-12
EPI_ISL_414425	hCoV-19/Netherlands/Limburg_3/2020	2020-03-03	Europe / Netherlands / Limburg		2020-03-12
EPI_ISL_414426	hCoV-19/Netherlands/Limburg_4/2020	2020-03-03	Europe / Netherlands / Limburg		2020-03-12
EPI_ISL_414428	hCoV-19/Netherlands/NoordBrabant_1/2020	2020-03-02	Europe / Netherlands / Noord-Brabant		2020-03-12
EPI_ISL_414429	hCoV-19/Netherlands/NoordBrabant_3/2020	2020-03-02	Europe / Netherlands / Noord-Brabant		2020-03-12
EPI_ISL_414430	hCoV-19/Netherlands/NoordBrabant_5/2020	2020-03-05	Europe / Netherlands / Noord-Brabant		2020-03-12
EPI_ISL_414432	hCoV-19/Netherlands/NoordBrabant_11/2020	2020-03-02	Europe / Netherlands / Noord-Brabant		2020-03-12
EPI_ISL_414433	hCoV-19/Netherlands/NoordHolland_1/2020	2020-03-03	Europe / Netherlands / Noord-Holland		2020-03-12
EPI_ISL_414434	hCoV-19/Netherlands/Overijssel_1/2020	2020-03-03	Europe / Netherlands / Overijssel		2020-03-12
EPI_ISL_414435	hCoV-19/Netherlands/Utrecht_1/2020	2020-03-03	Europe / Netherlands / Utrecht		2020-03-12
EPI_ISL_414436	hCoV-19/Netherlands/Utrecht_2/2020	2020-03-03	Europe / Netherlands / Utrecht		2020-03-12
EPI_ISL_414437	hCoV-19/Netherlands/Utrecht_3/2020	2020-03-03	Europe / Netherlands / Utrecht		2020-03-12
EPI_ISL_414438	hCoV-19/Netherlands/Utrecht_4/2020	2020-03-03	Europe / Netherlands / Utrecht		2020-03-12
EPI_ISL_414439	hCoV-19/Netherlands/Utrecht_5/2020	2020-03-02	Europe / Netherlands / Utrecht		2020-03-12
EPI_ISL_414440	hCoV-19/Netherlands/Utrecht_7/2020	2020-03-03	Europe / Netherlands / Utrecht		2020-03-12
EPI_ISL_414441	hCoV-19/Netherlands/Utrecht_8/2020	2020-03-03	Europe / Netherlands / Utrecht		2020-03-12
EPI_ISL_414442	hCoV-19/Netherlands/Utrecht_10/2020	2020-03-03	Europe / Netherlands / Utrecht		2020-03-12
EPI_ISL_414443	hCoV-19/Netherlands/Utrecht_11/2020	2020-03-03	Europe / Netherlands / Utrecht		2020-03-12
EPI_ISL_414444	hCoV-19/Netherlands/ZuidHolland_1/2020	2020-03-02	Europe / Netherlands / Zuid-Holland		2020-03-12
EPI_ISL_414445	hCoV-19/Netherlands/ZuidHolland_9/2020	2020-03-03	Europe / Netherlands / Zuid-Holland		2020-03-12
EPI_ISL_414446	hCoV-19/Netherlands/ZuidHolland_10/2020	2020-03-03	Europe / Netherlands / Zuid-Holland		2020-03-12
EPI_ISL_414448	hCoV-19/Netherlands/Limburg_5/2020	2020-03-04	Europe / Netherlands / Limburg		2020-03-12
EPI_ISL_414449	hCoV-19/Netherlands/NoordBrabant_2/2020	2020-03-03	Europe / Netherlands / Noord-Brabant		2020-03-12
EPI_ISL_414451	hCoV-19/Netherlands/NoordBrabant_6/2020	2020-03-06	Europe / Netherlands / Noord-Brabant		2020-03-12
EPI_ISL_414452	hCoV-19/Netherlands/NoordBrabant_12/2020	2020-03-06	Europe / Netherlands / Noord-Brabant		2020-03-12
EPI_ISL_414454	hCoV-19/Netherlands/NoordBrabant_14/2020	2020-03-05	Europe / Netherlands / Noord-Brabant		2020-03-12
EPI_ISL_414456	hCoV-19/Netherlands/NoordBrabant_16/2020	2020-03-04	Europe / Netherlands / Noord-Brabant		2020-03-12
EPI_ISL_414457	hCoV-19/Netherlands/NoordBrabant_17/2020	2020-03-06	Europe / Netherlands / Noord-Brabant		2020-03-12
EPI_ISL_414458	hCoV-19/Netherlands/NoordBrabant_18/2020	2020-03-05	Europe / Netherlands / Noord-Brabant		2020-03-12
EPI_ISL_414460	hCoV-19/Netherlands/Overijssel_2/2020	2020-03-03	Europe / Netherlands / Overijssel		2020-03-12
EPI_ISL_414461	hCoV-19/Netherlands/Utrecht_6/2020	2020-03-04	Europe / Netherlands / Utrecht		2020-03-12
EPI_ISL_414462	hCoV-19/Netherlands/Utrecht_12/2020	2020-03-04	Europe / Netherlands / Utrecht		2020-03-12
EPI_ISL_414463	hCoV-19/Netherlands/Utrecht_13/2020	2020-03-04	Europe / Netherlands / Utrecht		2020-03-12
EPI_ISL_414464	hCoV-19/Netherlands/Utrecht_14/2020	2020-03-04	Europe / Netherlands / Utrecht		2020-03-12
EPI_ISL_414467	hCoV-19/Netherlands/ZuidHolland_7/2020	2020-03-05	Europe / Netherlands / Zuid-Holland		2020-03-12
EPI_ISL_414468	hCoV-19/Netherlands/ZuidHolland_8/2020	2020-03-06	Europe / Netherlands / Zuid-Holland		2020-03-12
EPI_ISL_414469	hCoV-19/Netherlands/ZuidHolland_11/2020	2020-03-04	Europe / Netherlands / Zuid-Holland		2020-03-12
EPI_ISL_414470	hCoV-19/Netherlands/ZuidHolland_13/2020	2020-03-06	Europe / Netherlands / Zuid-Holland		2020-03-12
EPI_ISL_414471	hCoV-19/Netherlands/ZuidHolland_14/2020	2020-03-05	Europe / Netherlands / Zuid-Holland		2020-03-12
EPI_ISL_414476	hCoV-19/USA/NY1-PV08001/2020	2020-02-29	North America / USA / New York	History of travel to Iran	2020-03-12
EPI_ISL_414477	hCoV-19/Czech Republic/951/2020	2020-03-01	Europe / Czech Republic / Usti nad Labem		2020-03-12
EPI_ISL_414479	hCoV-19/USA/CruiseA-19/2020	2020-02-18	North America / USA		2020-03-12
EPI_ISL_414480	hCoV-19/USA/CruiseA-21/2020	2020-02-21	North America / USA		2020-03-12
EPI_ISL_414481	hCoV-19/USA/CruiseA-22/2020	2020-02-21	North America / USA		2020-03-12
EPI_ISL_414482	hCoV-19/USA/CruiseA-23/2020	2020-02-18	North America / USA		2020-03-12
EPI_ISL_414483	hCoV-19/USA/CruiseA-24/2020	2020-02-17	North America / USA		2020-03-12
EPI_ISL_414484	hCoV-19/USA/CruiseA-25/2020	2020-02-17	North America / USA		2020-03-12
EPI_ISL_414485	hCoV-19/USA/CruiseA-26/2020	2020-02-24	North America / USA		2020-03-12
EPI_ISL_414487	hCoV-19/Ireland/CO-NVRL-20134/2020	2020-03-04	Europe / Ireland / Cork		2020-03-12
EPI_ISL_414495	hCoV-19/Spain/VC-FISABIO-1/2020	2020-03-08	Europe / Spain / Comunitat Valenciana / Valencia		2020-03-12
EPI_ISL_414497	hCoV-19/Germany/NW-HHU-02-1/2020	2020-02-25	Europe / Germany / North Rhine-Westphalia / Heinsberg District		2020-03-12
EPI_ISL_414498	hCoV-19/Germany/NW-HHU-03/2020	2020-02-26	Europe / Germany / North Rhine-Westphalia / Heinsberg District		2020-03-12
EPI_ISL_414499	hCoV-19/Germany/NW-HHU-04/2020	2020-02-26	Europe / Germany / North Rhine-Westphalia / Heinsberg District		2020-03-12
EPI_ISL_414500	hCoV-19/England/Sheff01/2020	2020-03-04	Europe / United Kingdom / England / Yorkshire / Sheffield		2020-03-12
EPI_ISL_414501	hCoV-19/England/Sheff02/2020	2020-03-03	Europe / United Kingdom / England / Yorkshire / Sheffield		2020-03-12
EPI_ISL_414505	hCoV-19/Germany/NW-HHU-06/2020	2020-02-27	Europe / Germany / North Rhine-Westphalia / Heinsberg District		2020-03-13
EPI_ISL_414508	hCoV-19/Germany/NW-HHU-08/2020	2020-02-27	Europe / Germany / North Rhine-Westphalia / Heinsberg District		2020-03-13
EPI_ISL_414509	hCoV-19/Germany/NW-HHU-09/2020	2020-02-28	Europe / Germany / North Rhine-Westphalia / Heinsberg District		2020-03-13
EPI_ISL_414510	hCoV-19/Shanghai/SH01/2020	2020-02-02	Asia / China / Shanghai		2020-02-27
EPI_ISL_414511	hCoV-19/Japan/TKYE6182/2020	2020-01	Asia / Japan		2020-03-04
EPI_ISL_414517	hCoV-19/Hong Kong/VM20002907/2020	2020-02-25	Asia / Hong Kong		2020-03-13
EPI_ISL_414519	hCoV-19/Hong Kong/VM20002868/2020	2020-02-24	Asia / Hong Kong		2020-03-13
EPI_ISL_414520	hCoV-19/Germany/BY-BIM-Pat2/2020	2020-03-02	Europe / Germany / Bavaria / Munich	Traveled from Iran	2020-03-13
EPI_ISL_414521	hCoV-19/Germany/BY-BIM-Pat3/2020	2020-03-02	Europe / Germany / Bavaria / Munich		2020-03-13
EPI_ISL_414522	hCoV-19/England/200990002/2020	2020-02-28	Europe / United Kingdom / England		2020-03-13
EPI_ISL_414523	hCoV-19/England/200990660/2020	2020-02-27	Europe / United Kingdom / England		2020-03-13
EPI_ISL_414524	hCoV-19/England/200991076/2020	2020-03-01	Europe / United Kingdom / England		2020-03-13
EPI_ISL_414525	hCoV-19/England/201040081/2020	2020-03-02	Europe / United Kingdom / England		2020-03-13
EPI_ISL_414526	hCoV-19/England/201040141/2020	2020-03-03	Europe / United Kingdom / England		2020-03-13
EPI_ISL_414527	hCoV-19/Hong Kong/VM20002493-2/2020	2020-02-09	Asia / Hong Kong		2020-03-13
EPI_ISL_414528	hCoV-19/Hong Kong/VM20002507-2/2020	2020-02-10	Asia / Hong Kong		2020-03-13
EPI_ISL_414529	hCoV-19/Netherlands/NoordBrabant_20/2020	2020-03-04	Europe / Netherlands / Noord-Brabant		2020-03-13
EPI_ISL_414530	hCoV-19/Netherlands/NoordBrabant_21/2020	2020-03-04	Europe / Netherlands / Noord-Brabant		2020-03-13
EPI_ISL_414531	hCoV-19/Netherlands/NoordBrabant_22/2020	2020-03-04	Europe / Netherlands / Noord-Brabant		2020-03-13
EPI_ISL_414532	hCoV-19/Netherlands/NoordBrabant_23/2020	2020-03-05	Europe / Netherlands / Noord-Brabant		2020-03-13
EPI_ISL_414534	hCoV-19/Netherlands/NoordBrabant_25/2020	2020-03-06	Europe / Netherlands / Noord-Brabant		2020-03-13
EPI_ISL_414535	hCoV-19/Netherlands/NoordBrabant_26/2020	2020-03-06	Europe / Netherlands / Noord-Brabant		2020-03-13
EPI_ISL_414536	hCoV-19/Netherlands/NoordBrabant_27/2020	2020-03-08	Europe / Netherlands / Noord-Brabant		2020-03-13
EPI_ISL_414537	hCoV-19/Netherlands/NoordBrabant_28/2020	2020-03-08	Europe / Netherlands / Noord-Brabant		2020-03-13
EPI_ISL_414539	hCoV-19/Netherlands/NoordBrabant_30/2020	2020-03-08	Europe / Netherlands / Noord-Brabant		2020-03-13
EPI_ISL_414541	hCoV-19/Netherlands/NoordBrabant_32/2020	2020-03-08	Europe / Netherlands / Noord-Brabant		2020-03-13
EPI_ISL_414542	hCoV-19/Netherlands/NoordBrabant_33/2020	2020-03	Europe / Netherlands / Noord-Brabant		2020-03-13
EPI_ISL_414543	hCoV-19/Netherlands/NoordBrabant_34/2020	2020-03	Europe / Netherlands / Noord-Brabant		2020-03-13
EPI_ISL_414544	hCoV-19/Netherlands/NoordBrabant_35/2020	2020-03-09	Europe / Netherlands / Noord-Brabant		2020-03-13
EPI_ISL_414545	hCoV-19/Netherlands/NoordBrabant_36/2020	2020-03-03	Europe / Netherlands / Noord-Brabant		2020-03-13
EPI_ISL_414548	hCoV-19/Netherlands/NoordBrabant_39/2020	2020-03-04	Europe / Netherlands / Noord-Brabant		2020-03-13
EPI_ISL_414549	hCoV-19/Netherlands/NoordHolland_2/2020	2020-03-03	Europe / Netherlands / Noord-Holland		2020-03-13
EPI_ISL_414551	hCoV-19/Netherlands/Utrecht_47/2020	2020-03-07	Europe / Netherlands / Utrecht		2020-03-13
EPI_ISL_414552	hCoV-19/Netherlands/Utrecht_46/2020	2020-03-07	Europe / Netherlands / Utrecht		2020-03-13
EPI_ISL_414554	hCoV-19/Netherlands/Utrecht_15/2020	2020-03-08	Europe / Netherlands / Utrecht		2020-03-13
EPI_ISL_414555	hCoV-19/Netherlands/Utrecht_16/2020	2020-03-08	Europe / Netherlands / Utrecht		2020-03-13
EPI_ISL_414556	hCoV-19/Netherlands/ZuidHolland_2/2020	2020-03-06	Europe / Netherlands / Zuid-Holland		2020-03-13
EPI_ISL_414557	hCoV-19/Netherlands/ZuidHolland_15/2020	2020-03-08	Europe / Netherlands / Zuid-Holland		2020-03-13
EPI_ISL_414558	hCoV-19/Netherlands/ZuidHolland_16/2020	2020-03-06	Europe / Netherlands / Zuid-Holland		2020-03-13
EPI_ISL_414559	hCoV-19/Netherlands/ZuidHolland_17/2020	2020-03-07	Europe / Netherlands / Zuid-Holland		2020-03-13
EPI_ISL_414560	hCoV-19/Netherlands/ZuidHolland_18/2020	2020-03-03	Europe / Netherlands / Zuid-Holland		2020-03-13
EPI_ISL_414561	hCoV-19/Netherlands/ZuidHolland_19/2020	2020-03-05	Europe / Netherlands / Zuid-Holland		2020-03-13
EPI_ISL_414562	hCoV-19/Netherlands/ZuidHolland_20/2020	2020-03-03	Europe / Netherlands / Zuid-Holland		2020-03-13
EPI_ISL_414563	hCoV-19/Netherlands/ZuidHolland_21/2020	2020-03-03	Europe / Netherlands / Zuid-Holland		2020-03-13
EPI_ISL_414564	hCoV-19/Netherlands/ZuidHolland_22/2020	2020-03-08	Europe / Netherlands / Zuid-Holland		2020-03-13
EPI_ISL_414566	hCoV-19/Netherlands/ZuidHolland_24/2020	2020-03-06	Europe / Netherlands / Zuid-Holland		2020-03-13
EPI_ISL_414569	hCoV-19/Hong Kong/VM20002582-2/2020	2020-02-12	Asia / Hong Kong		2020-03-13
EPI_ISL_414571	hCoV-19/Hong Kong/VM20002849/2020	2020-02-22	Asia / Hong Kong		2020-03-13
EPI_ISL_414577	hCoV-19/Chile/ML-ISPCH-1/2020	2020-03-02	South America / Chile / Maule / Talca	Travel to Southeast Asia and Europe	2020-03-13
EPI_ISL_414578	hCoV-19/Chile/ML-ISPCH-2/2020	2020-03-04	South America / Chile / Maule / Talca		2020-03-13
EPI_ISL_414579	hCoV-19/Chile/RM-ISPCH-1/2020	2020-03-03	South America / Chile / Region Metropolitana de Santiago / Santiago	Travel to Italy	2020-03-13
EPI_ISL_414580	hCoV-19/Chile/RM-ISPCH-2/2020	2020-03-05	South America / Chile / Region Metropolitana de Santiago / Santiago	Travel to Italy	2020-03-13
EPI_ISL_414586	hCoV-19/Ireland/LK-NVRL-19934/2020	2020-03-03	Europe / Ireland / Limerick		2020-03-13
EPI_ISL_414587	hCoV-19/Ireland/LK-NVRL-19935/2020	2020-03-03	Europe / Ireland / Limerick		2020-03-13
EPI_ISL_414589	hCoV-19/USA/MN2-MDH2/2020	2020-03-07	North America / USA / Minnesota		2020-03-13
EPI_ISL_414590	hCoV-19/USA/MN3-MDH3/2020	2020-03-09	North America / USA / Minnesota		2020-03-13
EPI_ISL_414591	hCoV-19/USA/WA-UW22/2020	2020-03-06	North America / USA / Washington / King County / Kirkland		2020-03-14
EPI_ISL_414592	hCoV-19/USA/WA-UW23/2020	2020-03-06	North America / USA / Washington / Pierce County / Tacoma		2020-03-14
EPI_ISL_414593	hCoV-19/USA/WA-UW24/2020	2020-03-05	North America / USA / Washington / King County / Kirkland		2020-03-14
EPI_ISL_414594	hCoV-19/USA/WA-UW25/2020	2020-03-05	North America / USA / Washington / King County / Kirkland		2020-03-14
EPI_ISL_414595	hCoV-19/USA/WA-UW26/2020	2020-03-05	North America / USA / Washington / King County / Kirkland		2020-03-14
EPI_ISL_414596	hCoV-19/USA/WA-UW27/2020	2020-03-04	North America / USA / Washington / King County / Kirkland		2020-03-14
EPI_ISL_414597	hCoV-19/USA/WA-UW28/2020	2020-03-04	North America / USA / Washington / King County / Kirkland		2020-03-14
EPI_ISL_414598	hCoV-19/Spain/VC-FISABIO-3/2020	2020-03-05	Europe / Spain / Comunitat Valenciana / Valencia		2020-03-14
EPI_ISL_414600	hCoV-19/France/GES-1583/2020	2020-02-26	Europe / France / Grand-Est / Strasbourg		2020-03-14
EPI_ISL_414616	hCoV-19/USA/WA-UW29/2020	2020-03-08	North America / USA / Washington / King County / Kirkland		2020-03-15
EPI_ISL_414617	hCoV-19/USA/WA-UW30/2020	2020-03-08	North America / USA / Washington		2020-03-15
EPI_ISL_414618	hCoV-19/USA/WA-UW31/2020	2020-03-08	North America / USA / Washington		2020-03-15
EPI_ISL_414619	hCoV-19/USA/WA-UW32/2020	2020-03-07	North America / USA / Washington		2020-03-15
EPI_ISL_414620	hCoV-19/USA/WA-UW33/2020	2020-03-08	North America / USA / Washington		2020-03-15
EPI_ISL_414621	hCoV-19/USA/WA-UW34/2020	2020-03-07	North America / USA / Washington		2020-03-15
EPI_ISL_414622	hCoV-19/USA/WA-UW35/2020	2020-03-08	North America / USA / Washington / King County / Seattle		2020-03-15
EPI_ISL_414623	hCoV-19/France/GES-1583-2/2020	2020-02-25	Europe / France / Grand-Est / Strasbourg		2020-03-15
EPI_ISL_414624	hCoV-19/France/NOR-N1620/2020	2020-02-26	Europe / France / Normandie / Rouen		2020-03-15
EPI_ISL_414625	hCoV-19/France/PDL-1643/2020	2020-02-26	Europe / France / Pays-de-la-Loire / Nantes		2020-03-15
EPI_ISL_414626	hCoV-19/France/HDF-1684/2020	2020-02-29	Europe / France / Hauts-de-France / Cr√©py en Valois		2020-03-15
EPI_ISL_414627	hCoV-19/France/HDF-1795/2020	2020-03-02	Europe / France / Hauts-de-France / Compi√®gne		2020-03-15
EPI_ISL_414628	hCoV-19/France/HDF-1805/2020	2020-03-02	Europe / France / Hauts-de-France / Compi√®gne		2020-03-15
EPI_ISL_414629	hCoV-19/France/HDF-1870/2020	2020-03-03	Europe / France / Hauts-de-France / Compi√®gne		2020-03-15
EPI_ISL_414630	hCoV-19/France/HDF-1871/2020	2020-03-03	Europe / France / Hauts-de-France / Compi√®gne		2020-03-15
EPI_ISL_414631	hCoV-19/France/GES-1973/2020	2020-03-04	Europe / France / Grand-Est / Reims		2020-03-15
EPI_ISL_414632	hCoV-19/France/GES-1977/2020	2020-03-04	Europe / France / Grand-Est / Reims		2020-03-15
EPI_ISL_414633	hCoV-19/France/IDF-1980/2020	2020-03-04	Europe / France / √éle-de-France / Pontoise		2020-03-15
EPI_ISL_414634	hCoV-19/France/HDF-1986/2020	2020-03-04	Europe / France / Hauts-de-France / Compi√®gne		2020-03-15
EPI_ISL_414635	hCoV-19/France/HDF-1988/2020	2020-03-04	Europe / France / Hauts-de-France / Compi√®gne		2020-03-15
EPI_ISL_414636	hCoV-19/France/HDF-1989/2020	2020-03-04	Europe / France / Hauts-de-France / Compi√®gne		2020-03-15
EPI_ISL_414637	hCoV-19/France/HDF-1993/2020	2020-03-04	Europe / France / Hauts-de-France / Compi√®gne		2020-03-15
EPI_ISL_414638	hCoV-19/France/HDF-1995/2020	2020-03-04	Europe / France / Hauts-de-France / Compi√®gne		2020-03-15
EPI_ISL_414641	hCoV-19/Finland/FIN-313/2020	2020-03-05	Europe / Finland		2020-03-15
EPI_ISL_414642	hCoV-19/Finland/FIN-455/2020	2020-03-08	Europe / Finland		2020-03-15
EPI_ISL_414643	hCoV-19/Finland/FIN-508/2020	2020-03-07	Europe / Finland		2020-03-15
EPI_ISL_414646	hCoV-19/Finland/FIN-266/2020	2020-03-04	Europe / Finland	Traveled from Iran	2020-03-15
EPI_ISL_414648	hCoV-19/USA/CA-PC101P/2020	2020-03-11	North America / USA / California / San Diego County		2020-03-16
EPI_ISL_414663	hCoV-19/Guangzhou/GZMU0016/2020	2020-02-25	Asia / China / Guangdong / Guangzhou		2020-03-16
EPI_ISL_414686	hCoV-19/Guangzhou/GZMU0030/2020	2020-02-27	Asia / China / Guangdong / Guangzhou		2020-03-16
EPI_ISL_414687	hCoV-19/Guangzhou/GZMU0031/2020	2020-02-25	Asia / China / Guangdong / Guangzhou		2020-03-16
EPI_ISL_414689	hCoV-19/Guangzhou/GZMU0044/2020	2020-02-25	Asia / China / Guangdong / Guangzhou		2020-03-16
EPI_ISL_414690	hCoV-19/Guangzhou/GZMU0047/2020	2020-02-25	Asia / China / Guangdong / Guangzhou		2020-03-16
EPI_ISL_414691	hCoV-19/Guangzhou/GZMU0048/2020	2020-02-25	Asia / China / Guangdong / Guangzhou		2020-03-16
EPI_ISL_414692	hCoV-19/Guangzhou/GZMU0014/2020	2020-02-25	Asia / China / Guangdong / Guangzhou		2020-03-16
EPI_ISL_414938	hCoV-19/Shandong/LY005-2/2020	2020-01-24	Asia / China / Shandong		2020-03-16
EPI_ISL_414940	hCoV-19/Shandong/LY007-2/2020	2020-01-25	Asia / China / Shandong		2020-03-16
EPI_ISL_414941	hCoV-19/Shandong/LY008-2/2020	2020-01-30	Asia / China / Shandong		2020-03-16
EPI_ISL_415041	hCoV-19/Wales/PHW04/2020	2020-03-07	Europe / United Kingdom / Wales		2020-03-16
EPI_ISL_415105	hCoV-19/Brazil/BA-FIOCRUZ-312/2020	2020-03-04	South America / Brazil / Bahia / Feira de Santana		2020-03-16
EPI_ISL_415128	hCoV-19/Brazil/ES-FIOCRUZ-225/2020	2020-02-29	South America / Brazil / Espirito Santo / Vila Velha		2020-03-16
EPI_ISL_415129	hCoV-19/England/20099038206/2020	2020-02-29	Europe / United Kingdom / England		2020-03-16
EPI_ISL_415130	hCoV-19/England/20099079106/2020	2020-03-01	Europe / United Kingdom / England		2020-03-16
EPI_ISL_415133	hCoV-19/England/20100004706/2020	2020-02-29	Europe / United Kingdom / England		2020-03-16
EPI_ISL_415134	hCoV-19/England/20100004806/2020	2020-02-29	Europe / United Kingdom / England		2020-03-16
EPI_ISL_415136	hCoV-19/England/20100022706/2020	2020-02-29	Europe / United Kingdom / England		2020-03-16
EPI_ISL_415140	hCoV-19/England/20100121006/2020	2020-02-29	Europe / United Kingdom / England		2020-03-16
EPI_ISL_415141	hCoV-19/England/20100121007/2020	2020-02-29	Europe / United Kingdom / England		2020-03-16
EPI_ISL_415142	hCoV-19/England/20100122106/2020	2020-03-02	Europe / United Kingdom / England		2020-03-16
EPI_ISL_415143	hCoV-19/England/20100122107/2020	2020-03-02	Europe / United Kingdom / England		2020-03-16
EPI_ISL_415144	hCoV-19/England/20102000106/2020	2020-02-27	Europe / United Kingdom / England		2020-03-16
EPI_ISL_415145	hCoV-19/England/20102000206/2020	2020-03-01	Europe / United Kingdom / England		2020-03-16
EPI_ISL_415146	hCoV-19/England/20102000306/2020	2020-03-01	Europe / United Kingdom / England		2020-03-16
EPI_ISL_415147	hCoV-19/England/20102000506/2020	2020-03-01	Europe / United Kingdom / England		2020-03-16
EPI_ISL_415148	hCoV-19/England/20102000906/2020	2020-03-03	Europe / United Kingdom / England		2020-03-16
EPI_ISL_415150	hCoV-19/England/20110003506/2020	2020-03-09	Europe / United Kingdom / England		2020-03-16
EPI_ISL_415151	hCoV-19/USA/NY2-PV08100/2020	2020-03-04	North America / USA / New York		2020-03-16
EPI_ISL_415152	hCoV-19/Panama/328677/2020	2020-03-06	North America / Panama / Panama City	Panama City	2020-03-16
EPI_ISL_415153	hCoV-19/Belgium/VLM-03011/2020	2020-03-03	Europe / Belgium / Huldenberg		2020-03-16
EPI_ISL_415154	hCoV-19/Belgium/BM-03012/2020	2020-03-01	Europe / Belgium / Kraainem		2020-03-16
EPI_ISL_415155	hCoV-19/Belgium/VAG-03013/2020	2020-03-01	Europe / Belgium / Huldenberg		2020-03-16
EPI_ISL_415156	hCoV-19/Belgium/SH-03014/2020	2020-03-01	Europe / Belgium / Huldenberg		2020-03-16
EPI_ISL_415157	hCoV-19/Belgium/BC-03016/2020	2020-03-01	Europe / Belgium / Sint-Niklaas		2020-03-16
EPI_ISL_415158	hCoV-19/Belgium/QKJ-03015/2020	2020-03-01	Europe / Belgium / Brussels		2020-03-16
EPI_ISL_415159	hCoV-19/Belgium/BA-02291/2020	2020-02-29	Europe / Belgium / Leuven		2020-03-16
EPI_ISL_415435	hCoV-19/Wales/PHW06/2020	2020-03-06	Europe / United Kingdom / Wales		2020-03-17
EPI_ISL_415454	hCoV-19/Switzerland/GE-HUG-1422/2020	2020-02-28	Europe / Switzerland / Geneve		2020-03-17
EPI_ISL_415455	hCoV-19/Switzerland/GE-HUG-0199/2020	2020-02-28	Europe / Switzerland / Geneve		2020-03-17
EPI_ISL_415456	hCoV-19/Switzerland/BE-HUG-6651/2020	2020-02-29	Europe / Switzerland / Bern		2020-03-17
EPI_ISL_415457	hCoV-19/Switzerland/AG-HUG-7120/2020	2020-02-29	Europe / Switzerland / Aargau		2020-03-17
EPI_ISL_415458	hCoV-19/Switzerland/GE-HUG-8102/2020	2020-03-01	Europe / Switzerland / Geneve		2020-03-17
EPI_ISL_415459	hCoV-19/Switzerland/GE-HUG-VD0503/2020	2020-02-29	Europe / Switzerland / Geneve		2020-03-17
EPI_ISL_415460	hCoV-19/Netherlands/Flevoland_1/2020	2020-03-09	Europe / Netherlands / Flevoland		2020-03-17
EPI_ISL_415461	hCoV-19/Netherlands/Gelderland_1-2/2020	2020-03-10	Europe / Netherlands / Gelderland		2020-03-17
EPI_ISL_415462	hCoV-19/Netherlands/Gelderland_2/2020	2020-03-09	Europe / Netherlands / Gelderland		2020-03-17
EPI_ISL_415463	hCoV-19/Netherlands/Gelderland_3/2020	2020-03-09	Europe / Netherlands / Gelderland		2020-03-17
EPI_ISL_415464	hCoV-19/Netherlands/Limburg_7/2020	2020	Europe / Netherlands / Limburg		2020-03-17
EPI_ISL_415465	hCoV-19/Netherlands/NA_1/2020	2020-03-10	Europe / Netherlands		2020-03-17
EPI_ISL_415466	hCoV-19/Netherlands/NA_10/2020	2020-03-09	Europe / Netherlands		2020-03-17
EPI_ISL_415467	hCoV-19/Netherlands/NA_11/2020	2020-03-10	Europe / Netherlands		2020-03-17
EPI_ISL_415468	hCoV-19/Netherlands/NA_12/2020	2020-03-10	Europe / Netherlands		2020-03-17
EPI_ISL_415469	hCoV-19/Netherlands/NA_13/2020	2020-03-10	Europe / Netherlands		2020-03-17
EPI_ISL_415470	hCoV-19/Netherlands/NA_14/2020	2020-03-10	Europe / Netherlands		2020-03-17
EPI_ISL_415471	hCoV-19/Netherlands/NA_15/2020	2020-03-11	Europe / Netherlands		2020-03-17
EPI_ISL_415472	hCoV-19/Netherlands/NA_16/2020	2020-03-11	Europe / Netherlands		2020-03-17
EPI_ISL_415473	hCoV-19/Netherlands/NA_17/2020	2020-03-09	Europe / Netherlands		2020-03-17
EPI_ISL_415474	hCoV-19/Netherlands/NA_18/2020	2020-03-09	Europe / Netherlands		2020-03-17
EPI_ISL_415475	hCoV-19/Netherlands/NA_19/2020	2020-03-12	Europe / Netherlands		2020-03-17
EPI_ISL_415476	hCoV-19/Netherlands/NA_2/2020	2020-03-10	Europe / Netherlands		2020-03-17
EPI_ISL_415478	hCoV-19/Netherlands/NA_21/2020	2020-03-08	Europe / Netherlands		2020-03-17
EPI_ISL_415479	hCoV-19/Netherlands/NA_22/2020	2020-03-08	Europe / Netherlands		2020-03-17
EPI_ISL_415480	hCoV-19/Netherlands/NA_23/2020	2020-03-09	Europe / Netherlands		2020-03-17
EPI_ISL_415481	hCoV-19/Netherlands/NA_24/2020	2020-03-08	Europe / Netherlands		2020-03-17
EPI_ISL_415482	hCoV-19/Netherlands/NA_25/2020	2020-03-09	Europe / Netherlands		2020-03-17
EPI_ISL_415483	hCoV-19/Netherlands/NA_26/2020	2020-03-09	Europe / Netherlands		2020-03-17
EPI_ISL_415484	hCoV-19/Netherlands/NA_27/2020	2020-03-13	Europe / Netherlands		2020-03-17
EPI_ISL_415485	hCoV-19/Netherlands/NA_28/2020	2020-03-12	Europe / Netherlands		2020-03-17
EPI_ISL_415486	hCoV-19/Netherlands/NA_29/2020	2020-03-13	Europe / Netherlands		2020-03-17
EPI_ISL_415487	hCoV-19/Netherlands/NA_30/2020	2020-03-13	Europe / Netherlands		2020-03-17
EPI_ISL_415488	hCoV-19/Netherlands/NA_31/2020	2020-03-13	Europe / Netherlands		2020-03-17
EPI_ISL_415489	hCoV-19/Netherlands/NA_32/2020	2020-03-13	Europe / Netherlands		2020-03-17
EPI_ISL_415491	hCoV-19/Netherlands/NA_34/2020	2020-03-07	Europe / Netherlands		2020-03-17
EPI_ISL_415492	hCoV-19/Netherlands/NA_35/2020	2020-03-10	Europe / Netherlands		2020-03-17
EPI_ISL_415493	hCoV-19/Netherlands/NA_4/2020	2020	Europe / Netherlands		2020-03-17
EPI_ISL_415494	hCoV-19/Netherlands/NA_5/2020	2020	Europe / Netherlands		2020-03-17
EPI_ISL_415495	hCoV-19/Netherlands/NA_6/2020	2020-03-10	Europe / Netherlands		2020-03-17
EPI_ISL_415496	hCoV-19/Netherlands/NA_7/2020	2020-03-09	Europe / Netherlands		2020-03-17
EPI_ISL_415497	hCoV-19/Netherlands/NA_8/2020	2020-03-09	Europe / Netherlands		2020-03-17
EPI_ISL_415498	hCoV-19/Netherlands/NA_9/2020	2020-03-09	Europe / Netherlands		2020-03-17
EPI_ISL_415499	hCoV-19/Netherlands/NoordBrabant_41/2020	2020	Europe / Netherlands / Noord-Brabant		2020-03-17
EPI_ISL_415500	hCoV-19/Netherlands/NoordBrabant_42/2020	2020-03-10	Europe / Netherlands / Noord-Brabant		2020-03-17
EPI_ISL_415501	hCoV-19/Netherlands/NoordBrabant_44/2020	2020-03-11	Europe / Netherlands / Noord-Brabant		2020-03-17
EPI_ISL_415502	hCoV-19/Netherlands/NoordBrabant_45/2020	2020-03-09	Europe / Netherlands / Noord-Brabant		2020-03-17
EPI_ISL_415503	hCoV-19/Netherlands/NoordBrabant_46/2020	2020-03-11	Europe / Netherlands / Noord-Brabant		2020-03-17
EPI_ISL_415504	hCoV-19/Netherlands/NoordBrabant_47/2020	2020-03-09	Europe / Netherlands / Noord-Brabant		2020-03-17
EPI_ISL_415505	hCoV-19/Netherlands/NoordBrabant_48/2020	2020-03-11	Europe / Netherlands / Noord-Brabant		2020-03-17
EPI_ISL_415506	hCoV-19/Netherlands/NoordBrabant_49/2020	2020-03-11	Europe / Netherlands / Noord-Brabant		2020-03-17
EPI_ISL_415507	hCoV-19/Netherlands/NoordBrabant_51/2020	2020	Europe / Netherlands / Noord-Brabant		2020-03-17
EPI_ISL_415508	hCoV-19/Netherlands/NoordBrabant_52/2020	2020-03-09	Europe / Netherlands / Noord-Brabant		2020-03-17
EPI_ISL_415509	hCoV-19/Netherlands/NoordBrabant_53/2020	2020	Europe / Netherlands / Noord-Brabant		2020-03-17
EPI_ISL_415510	hCoV-19/Netherlands/NoordBrabant_54/2020	2020-03-09	Europe / Netherlands / Noord-Brabant		2020-03-17
EPI_ISL_415511	hCoV-19/Netherlands/NoordBrabant_55/2020	2020-03-09	Europe / Netherlands / Noord-Brabant		2020-03-17
EPI_ISL_415512	hCoV-19/Netherlands/NoordBrabant_56/2020	2020-03-09	Europe / Netherlands / Noord-Brabant		2020-03-17
EPI_ISL_415513	hCoV-19/Netherlands/NoordBrabant_57/2020	2020-03-11	Europe / Netherlands / Noord-Brabant		2020-03-17
EPI_ISL_415514	hCoV-19/Netherlands/NoordBrabant_58/2020	2020-03-11	Europe / Netherlands / Noord-Brabant		2020-03-17
EPI_ISL_415515	hCoV-19/Netherlands/NoordBrabant_59/2020	2020-03-11	Europe / Netherlands / Noord-Brabant		2020-03-17
EPI_ISL_415517	hCoV-19/Netherlands/NoordBrabant_61/2020	2020	Europe / Netherlands / Noord-Brabant		2020-03-17
EPI_ISL_415518	hCoV-19/Netherlands/NoordBrabant_62/2020	2020	Europe / Netherlands / Noord-Brabant		2020-03-17
EPI_ISL_415519	hCoV-19/Netherlands/NoordBrabant_63/2020	2020	Europe / Netherlands / Noord-Brabant		2020-03-17
EPI_ISL_415520	hCoV-19/Netherlands/NoordBrabant_64/2020	2020	Europe / Netherlands / Noord-Brabant		2020-03-17
EPI_ISL_415521	hCoV-19/Netherlands/NoordBrabant_65/2020	2020	Europe / Netherlands / Noord-Brabant		2020-03-17
EPI_ISL_415522	hCoV-19/Netherlands/NoordBrabant_66/2020	2020	Europe / Netherlands / Noord-Brabant		2020-03-17
EPI_ISL_415523	hCoV-19/Netherlands/NoordBrabant_67/2020	2020	Europe / Netherlands / Noord-Brabant		2020-03-17
EPI_ISL_415524	hCoV-19/Netherlands/NoordBrabant_68/2020	2020-03-12	Europe / Netherlands / Noord-Brabant		2020-03-17
EPI_ISL_415525	hCoV-19/Netherlands/NoordHolland_3/2020	2020-03-12	Europe / Netherlands / Noord-Holland		2020-03-17
EPI_ISL_415526	hCoV-19/Netherlands/Utrecht_17/2020	2020-03-10	Europe / Netherlands / Utrecht		2020-03-17
EPI_ISL_415527	hCoV-19/Netherlands/Utrecht_18/2020	2020-03-12	Europe / Netherlands / Utrecht		2020-03-17
EPI_ISL_415529	hCoV-19/Netherlands/ZuidHolland_25/2020	2020-03-09	Europe / Netherlands / Zuid-Holland		2020-03-17
EPI_ISL_415530	hCoV-19/Netherlands/ZuidHolland_26/2020	2020-03-09	Europe / Netherlands / Zuid-Holland		2020-03-17
EPI_ISL_415531	hCoV-19/Netherlands/ZuidHolland_27/2020	2020-03-09	Europe / Netherlands / Zuid-Holland		2020-03-17
EPI_ISL_415532	hCoV-19/Netherlands/ZuidHolland_28/2020	2020-03-09	Europe / Netherlands / Zuid-Holland		2020-03-17
EPI_ISL_415533	hCoV-19/Netherlands/ZuidHolland_29/2020	2020-03-09	Europe / Netherlands / Zuid-Holland		2020-03-17
EPI_ISL_415534	hCoV-19/Netherlands/ZuidHolland_30/2020	2020-03-11	Europe / Netherlands / Zuid-Holland		2020-03-17
EPI_ISL_415535	hCoV-19/Netherlands/ZuidHolland_31/2020	2020-03-12	Europe / Netherlands / Zuid-Holland		2020-03-17
EPI_ISL_415539	hCoV-19/USA/UT-01/2020	2020-03-13	North America / USA / Utah		2020-03-17
EPI_ISL_415541	hCoV-19/USA/UT-03/2020	2020-03-13	North America / USA / Utah		2020-03-17
EPI_ISL_415542	hCoV-19/USA/UT-04/2020	2020-03-13	North America / USA / Utah		2020-03-17
EPI_ISL_415543	hCoV-19/USA/UT-05/2020	2020-03-13	North America / USA / Utah		2020-03-17
EPI_ISL_415544	hCoV-19/USA/UT-06/2020	2020-03-13	North America / USA / Utah		2020-03-17
EPI_ISL_415578	hCoV-19/Canada/BC_13297/2020	2020-02-27	North America / Canada / British Columbia	Travel to Iran	2020-03-18
EPI_ISL_415580	hCoV-19/Canada/BC_17397/2020	2020-02-28	North America / Canada / British Columbia	Travel to Iran	2020-03-18
EPI_ISL_415581	hCoV-19/Canada/BC_02421/2020	2020-03-01	North America / Canada / British Columbia	Travel to Iran	2020-03-18
EPI_ISL_415582	hCoV-19/Canada/BC_35720/2020	2020-03-04	North America / Canada / British Columbia	Travel to Hong Kong	2020-03-18
EPI_ISL_415583	hCoV-19/Canada/BC_40860/2020	2020-03-03	North America / Canada / British Columbia	Travel to Iran	2020-03-18
EPI_ISL_415584	hCoV-19/Canada/BC_41851/2020	2020-03-02	North America / Canada / British Columbia	No travel history	2020-03-18
EPI_ISL_415585	hCoV-19/Canada/BC_65034/2020	2020-03-04	North America / Canada / British Columbia	Contact of case (Iran), no travel history	2020-03-18
EPI_ISL_415586	hCoV-19/Canada/BC_64686/2020	2020-03-05	North America / Canada / British Columbia	Travel on cruise ship (Grand Princess Mexico)	2020-03-18
EPI_ISL_415588	hCoV-19/Canada/BC_83109/2020	2020-03-05	North America / Canada / British Columbia	Contact of a case, no travel history	2020-03-18
EPI_ISL_415589	hCoV-19/Canada/BC_83163/2020	2020-03-05	North America / Canada / British Columbia	Contact of a case, no travel history	2020-03-18
EPI_ISL_415591	hCoV-19/USA/WA-UW63/2020	2020-03-10	North America / USA / Washington		2020-03-18
EPI_ISL_415592	hCoV-19/USA/WA-UW64/2020	2020-03-09	North America / USA / Washington		2020-03-18
EPI_ISL_415594	hCoV-19/USA/WA-UW66/2020	2020-03-10	North America / USA / Washington		2020-03-18
EPI_ISL_415595	hCoV-19/USA/WA-UW67/2020	2020-03-09	North America / USA / Washington		2020-03-18
EPI_ISL_415596	hCoV-19/USA/WA-UW68/2020	2020-03-09	North America / USA / Washington		2020-03-18
EPI_ISL_415597	hCoV-19/USA/WA-UW69/2020	2020-03-10	North America / USA / Washington / King County / Seattle		2020-03-18
EPI_ISL_415598	hCoV-19/USA/WA-UW70/2020	2020-03-10	North America / USA / Washington		2020-03-18
EPI_ISL_415599	hCoV-19/USA/WA-UW71/2020	2020-03-09	North America / USA / Washington		2020-03-18
EPI_ISL_415600	hCoV-19/USA/WA-UW72/2020	2020-03-09	North America / USA / Washington		2020-03-18
EPI_ISL_415601	hCoV-19/USA/WA-UW73/2020	2020-03-10	North America / USA / Washington		2020-03-18
EPI_ISL_415602	hCoV-19/USA/WA-UW74/2020	2020-03-10	North America / USA / Washington / King County / Seattle		2020-03-18
EPI_ISL_415603	hCoV-19/USA/WA-UW75/2020	2020-03-10	North America / USA / Washington / King County / Seattle		2020-03-18
EPI_ISL_415604	hCoV-19/USA/WA-UW76/2020	2020-03-10	North America / USA / Washington		2020-03-18
EPI_ISL_415605	hCoV-19/USA/WA-UW40/2020	2020-03-05	North America / USA / Washington		2020-03-18
EPI_ISL_415606	hCoV-19/USA/WA-UW41/2020	2020-03-08	North America / USA / Washington		2020-03-18
EPI_ISL_415607	hCoV-19/USA/WA-UW42/2020	2020-03-09	North America / USA / Washington		2020-03-18
EPI_ISL_415608	hCoV-19/USA/WA-UW43/2020	2020-03-08	North America / USA / Washington		2020-03-18
EPI_ISL_415609	hCoV-19/USA/WA-UW44/2020	2020-03-08	North America / USA / Washington		2020-03-18
EPI_ISL_415610	hCoV-19/USA/WA-UW45/2020	2020-03-08	North America / USA / Washington		2020-03-18
EPI_ISL_415611	hCoV-19/USA/WA-UW46/2020	2020-03-09	North America / USA / Washington		2020-03-18
EPI_ISL_415612	hCoV-19/USA/WA-UW47/2020	2020-03-09	North America / USA / Washington / King County / Seattle		2020-03-18
EPI_ISL_415613	hCoV-19/USA/WA-UW48/2020	2020-03-09	North America / USA / Washington		2020-03-18
EPI_ISL_415614	hCoV-19/USA/WA-UW49/2020	2020-03-09	North America / USA / Washington		2020-03-18
EPI_ISL_415615	hCoV-19/USA/WA-UW50/2020	2020-03-08	North America / USA / Washington		2020-03-18
EPI_ISL_415616	hCoV-19/USA/WA-UW51/2020	2020-03-08	North America / USA / Washington		2020-03-18
EPI_ISL_415617	hCoV-19/USA/WA-UW52/2020	2020-03-09	North America / USA / Washington		2020-03-18
EPI_ISL_415619	hCoV-19/USA/WA-UW54/2020	2020-03-09	North America / USA / Washington		2020-03-18
EPI_ISL_415620	hCoV-19/USA/WA-UW55/2020	2020-03-09	North America / USA / Washington		2020-03-18
EPI_ISL_415621	hCoV-19/USA/WA-UW56/2020	2020-03-09	North America / USA / Washington / King County / Seattle		2020-03-18
EPI_ISL_415622	hCoV-19/USA/WA-UW57/2020	2020-03-09	North America / USA / Washington		2020-03-18
EPI_ISL_415624	hCoV-19/USA/WA-UW59/2020	2020-03-09	North America / USA / Washington		2020-03-18
EPI_ISL_415625	hCoV-19/USA/WA-UW60/2020	2020-03-09	North America / USA / Washington		2020-03-18
EPI_ISL_415626	hCoV-19/USA/WA-UW61/2020	2020-03-10	North America / USA / Washington		2020-03-18
EPI_ISL_415627	hCoV-19/USA/WA-UW62/2020	2020-03-09	North America / USA / Washington		2020-03-18
EPI_ISL_415629	hCoV-19/Scotland/EDB004/2020	2020-03-04	Europe / United Kingdom / Scotland		2020-03-18
EPI_ISL_415630	hCoV-19/Scotland/CVR07/2020	2020-03-09	Europe / United Kingdom / Scotland		2020-03-18
EPI_ISL_415631	hCoV-19/Scotland/CVR10/2020	2020-03-10	Europe / United Kingdom / Scotland		2020-03-18
EPI_ISL_415640	hCoV-19/Scotland/EDB003/2020	2020-03-08	Europe / United Kingdom / Scotland		2020-03-18
EPI_ISL_415641	hCoV-19/Georgia/Tb-54/2020	2020-02-27	Asia / Georgia / Tbilisi		2020-03-18
EPI_ISL_415642	hCoV-19/Georgia/Tb-477/2020	2020-03-10	Asia / Georgia / Tbilisi		2020-03-18
EPI_ISL_415643	hCoV-19/Georgia/Tb-468/2020	2020-03-10	Asia / Georgia / Tbilisi		2020-03-18
EPI_ISL_415644	hCoV-19/Georgia/Tb-82/2020	2020-02-28	Asia / Georgia / Tbilisi		2020-03-18
EPI_ISL_415646	hCoV-19/Denmark/SSI-101/2020	2020-03-03	Europe / Denmark		2020-03-18
EPI_ISL_415647	hCoV-19/Denmark/SSI-102/2020	2020-03-03	Europe / Denmark / Hovedstaden / Copenhagen		2020-03-18
EPI_ISL_415648	hCoV-19/Denmark/SSI-104/2020	2020-03-03	Europe / Denmark		2020-03-18
EPI_ISL_415649	hCoV-19/France/HDF-2039/2020	2020-03-05	Europe / France / Hauts-de-France / Cr√©py-en -Valois		2020-03-18
EPI_ISL_415650	hCoV-19/France/IDF-2075/2020	2020-03-02	Europe / France / √éle-de-France		2020-03-18
EPI_ISL_415651	hCoV-19/France/BFC-2094/2020	2020-03-05	Europe / France / Bourgogne-Franche-Comt√© / Montreux-Chateau		2020-03-18
EPI_ISL_415652	hCoV-19/France/BFC-2147/2020	2020-03-05	Europe / France / Bourgogne-Franche-Comt√© / Thise		2020-03-18
EPI_ISL_415654	hCoV-19/France/HDF-2174/2020	2020-03-09	Europe / France / Hauts-de-France / Compi√®gne		2020-03-18
EPI_ISL_415655	hCoV-19/Wales/PHW27/2020	2020-03-12	Europe / United Kingdom / Wales		2020-03-19
EPI_ISL_415656	hCoV-19/Wales/PHW33/2020	2020-03-12	Europe / United Kingdom / Wales		2020-03-19
EPI_ISL_415657	hCoV-19/Wales/PHW37/2020	2020-03-12	Europe / United Kingdom / Wales		2020-03-19
EPI_ISL_415658	hCoV-19/Chile/RM-MSHS-op2d1/2020	2020-03-06	South America / Chile / Region Metropolitana de Santiago / Santiago	Family unit (op1-4) with history of travel to Europe	2020-03-19
EPI_ISL_415659	hCoV-19/Wales/PHW28/2020	2020-03-12	Europe / United Kingdom / Wales		2020-03-19
EPI_ISL_415660	hCoV-19/Chile/RM-MSHS-op3d1/2020	2020-03-07	South America / Chile / Region Metropolitana de Santiago / Santiago	Family unit (op1-4) with history of travel to Europe	2020-03-19
EPI_ISL_415661	hCoV-19/Chile/RM-MSHS-op4d1/2020	2020-03-08	South America / Chile / Region Metropolitana de Santiago / Santiago	Family unit (op1-4) with history of travel to Europe	2020-03-19
EPI_ISL_415698	hCoV-19/Switzerland/GR-HUG-2988/2020	2020-02-27	Europe / Switzerland / Graubunden		2020-03-19
EPI_ISL_415699	hCoV-19/Switzerland/GR-HUG-3043/2020	2020-02-27	Europe / Switzerland / Graubunden		2020-03-19
EPI_ISL_415700	hCoV-19/Switzerland/GE-HUG-1402/2020	2020-02-28	Europe / Switzerland / Geneve		2020-03-19
EPI_ISL_415701	hCoV-19/Switzerland/BS-HUG-0914/2020	2020-03-02	Europe / Switzerland / Basel-Stadt		2020-03-19
EPI_ISL_415702	hCoV-19/Switzerland/SZ-HUG-1417/2020	2020-03-02	Europe / Switzerland / Schwyz		2020-03-19
EPI_ISL_415703	hCoV-19/Switzerland/TI-HUG-2045/2020	2020-03-01	Europe / Switzerland / Ticino		2020-03-19
EPI_ISL_415704	hCoV-19/Switzerland/BE-HUG-2536/2020	2020-03-04	Europe / Switzerland / Bern		2020-03-19
EPI_ISL_415705	hCoV-19/Switzerland/GE-HUG-4135/2020	2020-03-06	Europe / Switzerland / Geneve		2020-03-19
EPI_ISL_415706	hCoV-19/Switzerland/GE-HUG-06207/2020	2020-03-06	Europe / Switzerland / Geneve		2020-03-19
EPI_ISL_415707	hCoV-19/Switzerland/GE-HUG-6679/2020	2020-03-08	Europe / Switzerland / Geneve		2020-03-19
EPI_ISL_415708	hCoV-19/Switzerland/GE-HUG-4984/2020	2020-03-07	Europe / Switzerland / Geneve		2020-03-19
EPI_ISL_415709	hCoV-19/Hangzhou/ZJU-01/2020	2020-01-25	Asia / China / Hangzhou		2020-03-19
EPI_ISL_415710	hCoV-19/Russia/StPetersburg-3524/2020	2020-03-15	Europe / Russia / Saint Petersburg		2020-03-19
EPI_ISL_415711	hCoV-19/Hangzhou/ZJU-05/2020	2020-01-22	Asia / China / Hangzhou		2020-03-19
EPI_ISL_415741	hCoV-19/Taiwan/CGMH-CGU-03/2020	2020-02-26	Asia / Taiwan / Taoyuan		2020-03-19
EPI_ISL_415742	hCoV-19/Taiwan/CGMH-CGU-04/2020	2020-02-27	Asia / Taiwan / Taoyuan		2020-03-19
EPI_ISL_415743	hCoV-19/Taiwan/CGMH-CGU-05/2020	2020-02-27	Asia / Taiwan / Taoyuan		2020-03-19
EPI_ISL_415787	hCoV-19/Peru/LIM-010/2020	2020-03-10	South America / Peru / Lima		2020-03-19
EPI_ISL_415920	hCoV-19/Wales/PHW32/2020	2020-03-12	Europe / United Kingdom / Wales		2020-03-19
EPI_ISL_416024	hCoV-19/Wales/PHW35/2020	2020-03-11	Europe / United Kingdom / Wales		2020-03-19
EPI_ISL_416028	hCoV-19/Brazil/SP-07/2020	2020-03-03	South America / Brazil / S√£o Paulo / S√£o Paulo	Travel Venice and Rome	2020-03-20
EPI_ISL_416029	hCoV-19/Brazil/SP-08/2020	2020-03-04	South America / Brazil / S√£o Paulo / S√£o Paulo	Contact	2020-03-20
EPI_ISL_416031	hCoV-19/Brazil/SP-09/2020	2020-03-04	South America / Brazil / S√£o Paulo / S√£o Paulo	Contact	2020-03-20
EPI_ISL_416032	hCoV-19/Brazil/SP-10/2020	2020-03-04	South America / Brazil / Distrito Federal / Brasilia	Travel	2020-03-20
EPI_ISL_416033	hCoV-19/Brazil/SP-11/2020	2020-03-03	South America / Brazil / S√£o Paulo / S√£o Paulo	Travel to UK	2020-03-20
EPI_ISL_416034	hCoV-19/Brazil/SP-12/2020	2020-03-04	South America / Brazil / S√£o Paulo / S√£o Paulo	Travel to USA	2020-03-20
EPI_ISL_416035	hCoV-19/Brazil/SP-13/2020	2020-03-05	South America / Brazil / S√£o Paulo / S√£o Paulo	Contact	2020-03-20
EPI_ISL_416036	hCoV-19/Brazil/SP-14/2020	2020-03-05	South America / Brazil / S√£o Paulo / S√£o Paulo	Travel to Italy	2020-03-20
EPI_ISL_416042	hCoV-19/Hangzhou/ZJU-02/2020	2020-01-26	Asia / China / Hangzhou		2020-03-20
EPI_ISL_416044	hCoV-19/Hangzhou/ZJU-03/2020	2020-01-25	Asia / China / Hangzhou		2020-03-20
EPI_ISL_416046	hCoV-19/Hangzhou/ZJU-04/2020	2020-01-24	Asia / China / Hangzhou		2020-03-20
EPI_ISL_416047	hCoV-19/Hangzhou/ZJU-06/2020	2020-02-02	Asia / China / Hangzhou		2020-03-20
EPI_ISL_416140	hCoV-19/Denmark/SSI-05/2020	2020-03-02	Europe / Denmark / Hovedstaden / Copenhagen		2020-03-20
EPI_ISL_416141	hCoV-19/Denmark/SSI-09/2020	2020-03-03	Europe / Denmark / Hovedstaden / Copenhagen		2020-03-20
EPI_ISL_416142	hCoV-19/Denmark/SSI-01/2020	2020-02-26	Europe / Denmark / Hovedstaden / Copenhagen		2020-03-20
EPI_ISL_416143	hCoV-19/Denmark/SSI-02/2020	2020-02-28	Europe / Denmark / Hovedstaden / Copenhagen		2020-03-20
EPI_ISL_416144	hCoV-19/Denmark/SSI-03/2020	2020-03-01	Europe / Denmark / Hovedstaden / Copenhagen		2020-03-20
EPI_ISL_416153	hCoV-19/Denmark/SSI-04/2020	2020-03-02	Europe / Denmark / Hovedstaden / Copenhagen		2020-03-20
EPI_ISL_416314	hCoV-19/Hong Kong/CUHK1/2020	2020-02-07	Asia / Hong Kong		2020-03-20
EPI_ISL_416316	hCoV-19/Shanghai/SH0002/2020	2020-01-25	Asia / China / Shanghai	unknown	2020-03-20
EPI_ISL_416317	hCoV-19/Shanghai/SH0003/2020	2020-01-25	Asia / China / Shanghai	unknown	2020-03-20
EPI_ISL_416318	hCoV-19/Shanghai/SH0004/2020	2020-01-28	Asia / China / Shanghai	unknown	2020-03-20
EPI_ISL_416319	hCoV-19/Shanghai/SH0005/2020	2020-01-28	Asia / China / Shanghai	unknown	2020-03-20
EPI_ISL_416320	hCoV-19/Shanghai/SH0007/2020	2020-01-28	Asia / China / Shanghai	unknown	2020-03-20
EPI_ISL_416321	hCoV-19/Shanghai/SH0008/2020	2020-01-28	Asia / China / Shanghai	unknown	2020-03-20
EPI_ISL_416322	hCoV-19/Shanghai/SH0009/2020	2020-01-29	Asia / China / Shanghai	unknown	2020-03-20
EPI_ISL_416323	hCoV-19/Shanghai/SH0010/2020	2020-01-29	Asia / China / Shanghai	unknown	2020-03-20
EPI_ISL_416324	hCoV-19/Shanghai/SH0011/2020	2020-01-29	Asia / China / Shanghai	unknown	2020-03-20
EPI_ISL_416325	hCoV-19/Shanghai/SH0012/2020	2020-02-02	Asia / China / Shanghai	unknown	2020-03-20
EPI_ISL_416326	hCoV-19/Shanghai/SH0013/2020	2020-01-30	Asia / China / Shanghai	unknown	2020-03-20
EPI_ISL_416329	hCoV-19/Shanghai/SH0020/2020	2020-02-01	Asia / China / Shanghai	unknown	2020-03-20
EPI_ISL_416330	hCoV-19/Shanghai/SH0021/2020	2020-02-02	Asia / China / Shanghai	unknown	2020-03-20
EPI_ISL_416331	hCoV-19/Shanghai/SH0022/2020	2020-01-30	Asia / China / Shanghai	unknown	2020-03-20
EPI_ISL_416332	hCoV-19/Shanghai/SH0023/2020	2020-01-30	Asia / China / Shanghai	unknown	2020-03-20
EPI_ISL_416333	hCoV-19/Shanghai/SH0024/2020	2020-01-30	Asia / China / Shanghai	unknown	2020-03-20
EPI_ISL_416334	hCoV-19/Shanghai/SH0025/2020	2020-02-06	Asia / China / Shanghai	unknown	2020-03-20
EPI_ISL_416335	hCoV-19/Shanghai/SH0026/2020	2020-02-02	Asia / China / Shanghai	unknown	2020-03-20
EPI_ISL_416336	hCoV-19/Shanghai/SH0027/2020	2020-02-01	Asia / China / Shanghai	unknown	2020-03-20
EPI_ISL_416337	hCoV-19/Shanghai/SH0028/2020	2020-02-04	Asia / China / Shanghai	unknown	2020-03-20
EPI_ISL_416338	hCoV-19/Shanghai/SH0029/2020	2020-02-01	Asia / China / Shanghai	unknown	2020-03-20
EPI_ISL_416339	hCoV-19/Shanghai/SH0030/2020	2020-02-03	Asia / China / Shanghai	unknown	2020-03-20
EPI_ISL_416340	hCoV-19/Shanghai/SH0031/2020	2020-02-02	Asia / China / Shanghai	unknown	2020-03-20
EPI_ISL_416341	hCoV-19/Shanghai/SH0032/2020	2020-02-01	Asia / China / Shanghai	unknown	2020-03-20
EPI_ISL_416342	hCoV-19/Shanghai/SH0033/2020	2020-02-04	Asia / China / Shanghai	unknown	2020-03-20
EPI_ISL_416348	hCoV-19/Shanghai/SH0039/2020	2020-02-06	Asia / China / Shanghai	unknown	2020-03-20
EPI_ISL_416349	hCoV-19/Shanghai/SH0040/2020	2020-01-30	Asia / China / Shanghai	unknown	2020-03-20
EPI_ISL_416350	hCoV-19/Shanghai/SH0041/2020	2020-01-29	Asia / China / Shanghai	unknown	2020-03-20
EPI_ISL_416352	hCoV-19/Shanghai/SH0043/2020	2020-01-30	Asia / China / Shanghai	unknown	2020-03-20
EPI_ISL_416353	hCoV-19/Shanghai/SH0044/2020	2020-02-04	Asia / China / Shanghai	unknown	2020-03-20
EPI_ISL_416354	hCoV-19/Shanghai/SH0045/2020	2020-02-04	Asia / China / Shanghai	unknown	2020-03-20
EPI_ISL_416355	hCoV-19/Shanghai/SH0047/2020	2020-02-04	Asia / China / Shanghai	unknown	2020-03-20
EPI_ISL_416358	hCoV-19/Shanghai/SH0050/2020	2020-02-05	Asia / China / Shanghai	unknown	2020-03-20
EPI_ISL_416359	hCoV-19/Shanghai/SH0051/2020	2020-02-06	Asia / China / Shanghai	unknown	2020-03-20
EPI_ISL_416361	hCoV-19/Shanghai/SH0053/2020	2020-02-01	Asia / China / Shanghai	unknown	2020-03-20
EPI_ISL_416362	hCoV-19/Shanghai/SH0054/2020	2020-02-02	Asia / China / Shanghai	unknown	2020-03-20
EPI_ISL_416363	hCoV-19/Shanghai/SH0055/2020	2020-02-08	Asia / China / Shanghai	unknown	2020-03-20
EPI_ISL_416364	hCoV-19/Shanghai/SH0056/2020	2020-02-08	Asia / China / Shanghai	unknown	2020-03-20
EPI_ISL_416365	hCoV-19/Shanghai/SH0058/2020	2020-01-30	Asia / China / Shanghai	unknown	2020-03-20
EPI_ISL_416366	hCoV-19/Shanghai/SH0059/2020	2020-01-30	Asia / China / Shanghai	unknown	2020-03-20
EPI_ISL_416367	hCoV-19/Shanghai/SH0060/2020	2020-02-01	Asia / China / Shanghai	unknown	2020-03-20
EPI_ISL_416368	hCoV-19/Shanghai/SH0065/2020	2020-02-05	Asia / China / Shanghai	unknown	2020-03-20
EPI_ISL_416369	hCoV-19/Shanghai/SH0066/2020	2020-02-05	Asia / China / Shanghai	unknown	2020-03-20
EPI_ISL_416370	hCoV-19/Shanghai/SH0067/2020	2020-02-01	Asia / China / Shanghai	unknown	2020-03-20
EPI_ISL_416372	hCoV-19/Shanghai/SH0069/2020	2020-02-01	Asia / China / Shanghai	unknown	2020-03-20
EPI_ISL_416373	hCoV-19/Shanghai/SH0070/2020	2020-02-07	Asia / China / Shanghai	unknown	2020-03-20
EPI_ISL_416376	hCoV-19/Shanghai/SH0073/2020	2020-02-05	Asia / China / Shanghai	unknown	2020-03-20
EPI_ISL_416377	hCoV-19/Shanghai/SH0074/2020	2020-02-07	Asia / China / Shanghai	unknown	2020-03-20
EPI_ISL_416378	hCoV-19/Shanghai/SH0075/2020	2020-01-30	Asia / China / Shanghai	unknown	2020-03-20
EPI_ISL_416379	hCoV-19/Shanghai/SH0076/2020	2020-02-01	Asia / China / Shanghai	unknown	2020-03-20
EPI_ISL_416380	hCoV-19/Shanghai/SH0077/2020	2020-02-09	Asia / China / Shanghai	unknown	2020-03-20
EPI_ISL_416381	hCoV-19/Shanghai/SH0079/2020	2020-02-01	Asia / China / Shanghai	unknown	2020-03-20
EPI_ISL_416382	hCoV-19/Shanghai/SH0080/2020	2020-02-08	Asia / China / Shanghai	unknown	2020-03-20
EPI_ISL_416384	hCoV-19/Shanghai/SH0083/2020	2020-02-04	Asia / China / Shanghai	unknown	2020-03-20
EPI_ISL_416387	hCoV-19/Shanghai/SH0088/2020	2020-02-01	Asia / China / Shanghai	unknown	2020-03-20
EPI_ISL_416389	hCoV-19/Shanghai/SH0093/2020	2020-01-21	Asia / China / Shanghai	unknown	2020-03-20
EPI_ISL_416390	hCoV-19/Shanghai/SH0094/2020	2020-01-31	Asia / China / Shanghai	unknown	2020-03-20
EPI_ISL_416393	hCoV-19/Shanghai/SH0101/2020	2020-02-09	Asia / China / Shanghai	unknown	2020-03-20
EPI_ISL_416394	hCoV-19/Shanghai/SH0102/2020	2020-02-14	Asia / China / Shanghai	unknown	2020-03-20
EPI_ISL_416396	hCoV-19/Shanghai/SH0106/2020	2020-02-10	Asia / China / Shanghai	unknown	2020-03-20
EPI_ISL_416397	hCoV-19/Shanghai/SH0107/2020	2020-02-02	Asia / China / Shanghai	unknown	2020-03-20
EPI_ISL_416398	hCoV-19/Shanghai/SH0109/2020	2020-02-02	Asia / China / Shanghai	unknown	2020-03-20
EPI_ISL_416399	hCoV-19/Shanghai/SH0110/2020	2020-02-13	Asia / China / Shanghai	unknown	2020-03-20
EPI_ISL_416400	hCoV-19/Shanghai/SH0112/2020	2020-02-02	Asia / China / Shanghai	unknown	2020-03-20
EPI_ISL_416401	hCoV-19/Shanghai/SH0114/2020	2020-02-02	Asia / China / Shanghai	unknown	2020-03-20
EPI_ISL_416402	hCoV-19/Shanghai/SH0115/2020	2020-02-11	Asia / China / Shanghai	unknown	2020-03-20
EPI_ISL_416403	hCoV-19/Shanghai/SH0117/2020	2020-02-02	Asia / China / Shanghai	unknown	2020-03-20
EPI_ISL_416404	hCoV-19/Shanghai/SH0119/2020	2020-02-09	Asia / China / Shanghai	unknown	2020-03-20
EPI_ISL_416405	hCoV-19/Shanghai/SH0121/2020	2020-02-02	Asia / China / Shanghai	unknown	2020-03-20
EPI_ISL_416406	hCoV-19/Shanghai/SH0125/2020	2020-02-15	Asia / China / Shanghai	unknown	2020-03-20
EPI_ISL_416407	hCoV-19/Shanghai/SH0126/2020	2020-02-15	Asia / China / Shanghai	unknown	2020-03-20
EPI_ISL_416409	hCoV-19/Shanghai/SH0128/2020	2020-02-02	Asia / China / Shanghai	unknown	2020-03-20
EPI_ISL_416410	hCoV-19/Australia/VIC02/2020	2020-01-24	Oceania / Australia / Victoria / Melbourne	unknown	2020-03-20
EPI_ISL_416411	hCoV-19/Australia/VIC03/2020	2020-01-25	Oceania / Australia / Victoria / Melbourne	unknown	2020-03-20
EPI_ISL_416412	hCoV-19/Australia/VIC04/2020	2020-03-02	Oceania / Australia / Victoria / Melbourne	unknown	2020-03-20
EPI_ISL_416413	hCoV-19/Australia/VIC05/2020	2020-03-05	Oceania / Australia / Victoria / Melbourne	unknown	2020-03-20
EPI_ISL_416415	hCoV-19/Australia/VIC07/2020	2020-02-08	Oceania / Australia / Victoria / Melbourne	unknown	2020-03-20
EPI_ISL_416425	hCoV-19/Hangzhou/ZJU-07/2020	2020-02-03	Asia / China / Hangzhou		2020-03-21
EPI_ISL_416426	hCoV-19/Hungary/mbl1/2020	2020-03-17	Europe / Hungary / Budapest		2020-03-21
EPI_ISL_416427	hCoV-19/Vietnam/38142/2020	2020-01-24	Asia / Vietnam / Thanhhoa		2020-03-21
EPI_ISL_416428	hCoV-19/Vietnam/39607/2020	2020-03-07	Asia / Vietnam / Quangning	Tourist	2020-03-21
EPI_ISL_416429	hCoV-19/Vietnam/CM99/2020	2020-02-11	Asia / Vietnam / Vinhphuc		2020-03-21
EPI_ISL_416430	hCoV-19/Vietnam/CM295/2020	2020-03-06	Asia / Vietnam / Hanoi		2020-03-21
EPI_ISL_416431	hCoV-19/Vietnam/CM296/2020	2020-03-06	Asia / Vietnam / Hanoi		2020-03-21
EPI_ISL_416432	hCoV-19/Saudi Arabia/KAIMRC-Alghoribi/2020	2020-03-07	Asia / Saudi Arabia / Riyadh		2020-03-21
EPI_ISL_416433	hCoV-19/USA/WA-UW77/2020	2020-03-10	North America / USA / Washington		2020-03-21
EPI_ISL_416434	hCoV-19/USA/WA-UW78/2020	2020-03-10	North America / USA / Washington		2020-03-21
EPI_ISL_416435	hCoV-19/USA/WA-UW79/2020	2020-03-10	North America / USA / Washington		2020-03-21
EPI_ISL_416436	hCoV-19/USA/WA-UW80/2020	2020-03-10	North America / USA / Washington		2020-03-21
EPI_ISL_416437	hCoV-19/USA/WA-UW81/2020	2020-03-10	North America / USA / Washington		2020-03-21
EPI_ISL_416438	hCoV-19/USA/WA-UW82/2020	2020-03-10	North America / USA / Washington		2020-03-21
EPI_ISL_416439	hCoV-19/USA/WA-UW83/2020	2020-03-10	North America / USA / Washington		2020-03-21
EPI_ISL_416440	hCoV-19/USA/WA-UW84/2020	2020-03-10	North America / USA / Washington		2020-03-21
EPI_ISL_416441	hCoV-19/USA/WA-UW85/2020	2020-03-10	North America / USA / Washington		2020-03-21
EPI_ISL_416442	hCoV-19/USA/WA-UW86/2020	2020-03-10	North America / USA / Washington		2020-03-21
EPI_ISL_416443	hCoV-19/USA/WA-UW87/2020	2020-03-10	North America / USA / Washington		2020-03-21
EPI_ISL_416444	hCoV-19/USA/WA-UW88/2020	2020-03-10	North America / USA / Washington		2020-03-21
EPI_ISL_416445	hCoV-19/USA/WA-UW89/2020	2020-03-10	North America / USA / Washington		2020-03-21
EPI_ISL_416446	hCoV-19/USA/WA-UW90/2020	2020-03-10	North America / USA / Washington		2020-03-21
EPI_ISL_416447	hCoV-19/USA/WA-UW91/2020	2020-03-10	North America / USA / Washington		2020-03-21
EPI_ISL_416448	hCoV-19/USA/WA-UW92/2020	2020-03-11	North America / USA / Washington		2020-03-21
EPI_ISL_416449	hCoV-19/USA/WA-UW93/2020	2020-03-11	North America / USA / Washington		2020-03-21
EPI_ISL_416450	hCoV-19/USA/WA-UW94/2020	2020-03-11	North America / USA / Washington		2020-03-21
EPI_ISL_416451	hCoV-19/USA/WA-UW95/2020	2020-03-10	North America / USA / Washington		2020-03-21
EPI_ISL_416452	hCoV-19/USA/WA-UW96/2020	2020-03-10	North America / USA / Washington		2020-03-21
EPI_ISL_416453	hCoV-19/USA/WA-UW36/2020	2020-03-07	North America / USA / Washington		2020-03-21
EPI_ISL_416454	hCoV-19/USA/WA-UW37/2020	2020-03-06	North America / USA / Washington		2020-03-21
EPI_ISL_416455	hCoV-19/USA/WA-UW38/2020	2020-03-07	North America / USA / Washington		2020-03-21
EPI_ISL_416456	hCoV-19/USA/WA-UW39/2020	2020-03-06	North America / USA / Washington		2020-03-21
EPI_ISL_416457	hCoV-19/USA/CA-MG0987/2020	2020-03-18	North America / USA / California / San Diego County		2020-03-22
EPI_ISL_416458	hCoV-19/Kuwait/KU12/2020	2020-03-02	Asia / Kuwait / Hawali	Traveled from Iran Qom city - Quarantine	2020-03-22
EPI_ISL_416460	hCoV-19/USA/WA-S5/2020	2020-02-29	North America / USA / Washington / King County		2020-03-22
EPI_ISL_416461	hCoV-19/USA/WA-S6/2020	2020-02-29	North America / USA / Washington / King County		2020-03-22
EPI_ISL_416462	hCoV-19/USA/WA-S7/2020	2020-02-24	North America / USA / Washington		2020-03-22
EPI_ISL_416465	hCoV-19/USA/WA-S10/2020	2020-02-29	North America / USA / Washington / King County		2020-03-22
EPI_ISL_416466	hCoV-19/USA/WA-S11/2020	2020-03-03	North America / USA / Washington / King County		2020-03-22
EPI_ISL_416467	hCoV-19/Belgium/MTR-03021/2020	2020-03-02	Europe / Belgium / Holsbeek		2020-03-22
EPI_ISL_416468	hCoV-19/Belgium/GMH-03022/2020	2020-03-02	Europe / Belgium / Holsbeek		2020-03-22
EPI_ISL_416469	hCoV-19/Belgium/SN-03031/2020	2020-03-03	Europe / Belgium / Kessel-Lo		2020-03-22
EPI_ISL_416470	hCoV-19/Belgium/DB-03023/2020	2020-03-02	Europe / Belgium / Couthuin		2020-03-22
EPI_ISL_416471	hCoV-19/Belgium/DBD-03024/2020	2020-03-02	Europe / Belgium / Kessel-Lo		2020-03-22
EPI_ISL_416472	hCoV-19/Belgium/UMF-03025/2020	2020-03-02	Europe / Belgium / Kessel-Lo		2020-03-22
EPI_ISL_416473	hCoV-19/Hangzhou/ZJU-08/2020	2020-01-26	Asia / China / Hangzhou		2020-03-22
EPI_ISL_416474	hCoV-19/Hangzhou/ZJU-09/2020	2020-01-28	Asia / China / Hangzhou		2020-03-22
EPI_ISL_416475	hCoV-19/Belgium/DBA-03032/2020	2020-03-03	Europe / Belgium / Leuven		2020-03-22
EPI_ISL_416476	hCoV-19/Belgium/MTR-03026/2020	2020-03-02	Europe / Belgium / Holsbeek		2020-03-22
EPI_ISL_416477	hCoV-19/Georgia/Tb-390/2020	2020-03-08	Asia / Georgia / Tbilisi		2020-03-22
EPI_ISL_416478	hCoV-19/Georgia/Tb-673/2020	2020-03-14	Asia / Georgia / Tbilisi		2020-03-22
EPI_ISL_416479	hCoV-19/Georgia/Tb-273/2020	2020-03-05	Asia / Georgia / Tbilisi		2020-03-22
EPI_ISL_416480	hCoV-19/Georgia/Tb-537/2020	2020-03-11	Asia / Georgia / Tbilisi		2020-03-22
EPI_ISL_416481	hCoV-19/Georgia/Tb-712/2020	2020-03-16	Asia / Georgia / Tbilisi		2020-03-22
EPI_ISL_416482	hCoV-19/Georgia/Tb/2020	2020-03-13	Asia / Georgia / Tbilisi		2020-03-22
EPI_ISL_416484	hCoV-19/Spain/VC-FISABIO-5/2020	2020-02-27	Europe / Spain / Comunitat Valenciana / Valencia		2020-03-22
EPI_ISL_416485	hCoV-19/Spain/VC-FISABIO-6/2020	2020-02-27	Europe / Spain / Comunitat Valenciana / Valencia		2020-03-22
EPI_ISL_416486	hCoV-19/Spain/VC-FISABIO-7/2020	2020-03-02	Europe / Spain / Comunitat Valenciana / Valencia		2020-03-22
EPI_ISL_416487	hCoV-19/Spain/VC-FISABIO-8/2020	2020-03-04	Europe / Spain / Comunitat Valenciana / Valencia		2020-03-22
EPI_ISL_416488	hCoV-19/Poland/PL_P1/2020	2020-03-03	Europe / Poland / Zielonogorskie	Hospital	2020-03-22
EPI_ISL_416489	hCoV-19/USA/WI-UW-02/2020	2020-03-15	North America / USA / Wisconsin / Dane County		2020-03-22
EPI_ISL_416491	hCoV-19/USA/WI-UW-04/2020	2020-03-15	North America / USA / Wisconsin / Dane County		2020-03-22
EPI_ISL_416492	hCoV-19/USA/WI-UW-05/2020	2020-03-15	North America / USA / Wisconsin / Dane County		2020-03-22
EPI_ISL_416493	hCoV-19/France/HDF-2196/2020	2020-03-08	Europe / France / Hauts-de-France / Chateau-Thierry		2020-03-22
EPI_ISL_416494	hCoV-19/France/NOR-N2223/2020	2020-03-04	Europe / France / Normandie / Rouen		2020-03-22
EPI_ISL_416495	hCoV-19/France/HDF-2234/2020	2020-03-10	Europe / France / Hauts-de-France / Compi√®gne		2020-03-22
EPI_ISL_416496	hCoV-19/France/HDF-2237/2020	2020-03-10	Europe / France / Hauts-de-France / Compi√®gne		2020-03-22
EPI_ISL_416497	hCoV-19/France/HDF-2239/2020	2020-03-10	Europe / France / Hauts-de-France / Compi√®gne		2020-03-22
EPI_ISL_416498	hCoV-19/France/IDF-2256/2020	2020-03-11	Europe / France / √éle-de-France / Garches		2020-03-22
EPI_ISL_416499	hCoV-19/France/IDF-2278/2020	2020-03-11	Europe / France / √éle-de-France / Longjumeau		2020-03-22
EPI_ISL_416500	hCoV-19/France/IDF-2279/2020	2020-03-11	Europe / France / √éle-de-France / Longjumeau		2020-03-22
EPI_ISL_416501	hCoV-19/France/IDF-2284/2020	2020-03-10	Europe / France / √éle-de-France / Levallois-Perret		2020-03-22
EPI_ISL_416502	hCoV-19/France/BRE-2330/2020	2020-02-26	Europe / France / Bretagne / Rennes		2020-03-22
EPI_ISL_416503	hCoV-19/France/BRE-2334/2020	2020-03-01	Europe / France / Bretagne / Rennes		2020-03-22
EPI_ISL_416504	hCoV-19/France/BRE-2335/2020	2020-03-02	Europe / France / Bretagne / Rennes		2020-03-22
EPI_ISL_416505	hCoV-19/France/BRE-2336/2020	2020-03-02	Europe / France / Bretagne / Rennes		2020-03-22
EPI_ISL_416506	hCoV-19/France/BRE-2337/2020	2020-03-03	Europe / France / Bretagne / Rennes		2020-03-22
EPI_ISL_416507	hCoV-19/France/BRE-2340/2020	2020-03-05	Europe / France / Bretagne / Rennes		2020-03-22
EPI_ISL_416508	hCoV-19/France/BRE-2343/2020	2020-03-06	Europe / France / Bretagne / Rennes		2020-03-22
EPI_ISL_416509	hCoV-19/France/BRE-2344/2020	2020-03-06	Europe / France / Bretagne / Rennes		2020-03-22
EPI_ISL_416510	hCoV-19/France/BRE-2346/2020	2020-03-06	Europe / France / Bretagne / Rennes		2020-03-22
EPI_ISL_416511	hCoV-19/France/BRE-2348/2020	2020-03-07	Europe / France / Bretagne / Rennes		2020-03-22
EPI_ISL_416512	hCoV-19/France/BRE-2349/2020	2020-03-07	Europe / France / Bretagne / Rennes		2020-03-22
EPI_ISL_416513	hCoV-19/France/BRE-2351/2020	2020-03-07	Europe / France / Bretagne / Rennes		2020-03-22
EPI_ISL_416514	hCoV-19/Australia/VIC08/2020	2020-03-15	Oceania / Australia / Victoria / Melbourne	unknown	2020-03-22
EPI_ISL_416515	hCoV-19/Australia/VIC09/2020	2020-03-15	Oceania / Australia / Victoria / Melbourne	unknown	2020-03-22
EPI_ISL_416516	hCoV-19/Australia/VIC10/2020	2020-03-16	Oceania / Australia / Victoria / Melbourne	unknown	2020-03-22
EPI_ISL_416519	hCoV-19/New Zealand/20VR0189/2020	2020-03-02	Oceania / New Zealand / Auckland		2020-03-22
EPI_ISL_416521	hCoV-19/Saudi Arabia/SCDC-3321/2020	2020-03-10	Asia / Saudi Arabia		2020-03-22
EPI_ISL_416522	hCoV-19/Saudi Arabia/SCDC-3324/2020	2020-03-10	Asia / Saudi Arabia		2020-03-22
EPI_ISL_416523	hCoV-19/USA/WI-UW-03/2020	2020-03-14	North America / USA / Wisconsin / Dane County		2020-03-22
EPI_ISL_416524	hCoV-19/Japan/SMU-0311S2/2020	2020-03-11	Asia / Japan / Saitama		2020-03-22
EPI_ISL_416525	hCoV-19/Japan/SMU-0311S3/2020	2020-03-11	Asia / Japan / Saitama		2020-03-22
EPI_ISL_416538	hCoV-19/New Zealand/20VR0275/2020	2020-03-15	Oceania / New Zealand / Wellington	Traveled from USA	2020-03-23
EPI_ISL_416541	hCoV-19/Kuwait/KU09/2020	2020-03-02	Asia / Kuwait / Dasman	Quarantine Center	2020-03-23
EPI_ISL_416542	hCoV-19/Kuwait/KU17/2020	2020-03-02	Asia / Kuwait / Dasman	Quarantine Center	2020-03-23
EPI_ISL_416543	hCoV-19/Kuwait/KU18/2020	2020-03-02	Asia / Kuwait / Dasman	Quarantine Center, Ministry of Health Luwait	2020-03-23
EPI_ISL_416565	hCoV-19/Japan/DP0005/2020	2020-02-15	Asia / Japan	Diamond Princess cruise ship	2020-03-23
EPI_ISL_416566	hCoV-19/Japan/DP0027/2020	2020-02-15	Asia / Japan	Diamond Princess cruise ship	2020-03-23
EPI_ISL_416567	hCoV-19/Japan/DP0037/2020	2020-02-15	Asia / Japan	Diamond Princess cruise ship	2020-03-23
EPI_ISL_416569	hCoV-19/Japan/DP0059/2020	2020-02-15	Asia / Japan	Diamond Princess cruise ship	2020-03-23
EPI_ISL_416570	hCoV-19/Japan/DP0065/2020	2020-02-15	Asia / Japan	Diamond Princess cruise ship	2020-03-23
EPI_ISL_416571	hCoV-19/Japan/DP0077/2020	2020-02-15	Asia / Japan	Diamond Princess cruise ship	2020-03-23
EPI_ISL_416572	hCoV-19/Japan/DP0078/2020	2020-02-15	Asia / Japan	Diamond Princess cruise ship	2020-03-23
EPI_ISL_416573	hCoV-19/Japan/DP0104/2020	2020-02-15	Asia / Japan	Diamond Princess cruise ship	2020-03-23
EPI_ISL_416574	hCoV-19/Japan/DP0107/2020	2020-02-15	Asia / Japan	Diamond Princess cruise ship	2020-03-23
EPI_ISL_416575	hCoV-19/Japan/DP0121/2020	2020-02-15	Asia / Japan	Diamond Princess cruise ship	2020-03-23
EPI_ISL_416576	hCoV-19/Japan/DP0133/2020	2020-02-15	Asia / Japan	Diamond Princess cruise ship	2020-03-23
EPI_ISL_416577	hCoV-19/Japan/DP0134/2020	2020-02-15	Asia / Japan	Diamond Princess cruise ship	2020-03-23
EPI_ISL_416578	hCoV-19/Japan/DP0152/2020	2020-02-15	Asia / Japan	Diamond Princess cruise ship	2020-03-23
EPI_ISL_416579	hCoV-19/Japan/DP0158/2020	2020-02-15	Asia / Japan	Diamond Princess cruise ship	2020-03-23
EPI_ISL_416580	hCoV-19/Japan/DP0184/2020	2020-02-15	Asia / Japan	Diamond Princess cruise ship	2020-03-23
EPI_ISL_416581	hCoV-19/Japan/DP0190/2020	2020-02-15	Asia / Japan	Diamond Princess cruise ship	2020-03-23
EPI_ISL_416582	hCoV-19/Japan/DP0191/2020	2020-02-15	Asia / Japan	Diamond Princess cruise ship	2020-03-23
EPI_ISL_416583	hCoV-19/Japan/DP0196/2020	2020-02-15	Asia / Japan	Diamond Princess cruise ship	2020-03-23
EPI_ISL_416584	hCoV-19/Japan/DP0200/2020	2020-02-15	Asia / Japan	Diamond Princess cruise ship	2020-03-23
EPI_ISL_416585	hCoV-19/Japan/DP0236/2020	2020-02-16	Asia / Japan	Diamond Princess cruise ship	2020-03-23
EPI_ISL_416586	hCoV-19/Japan/DP0274/2020	2020-02-16	Asia / Japan	Diamond Princess cruise ship	2020-03-23
EPI_ISL_416587	hCoV-19/Japan/DP0278/2020	2020-02-16	Asia / Japan	Diamond Princess cruise ship	2020-03-23
EPI_ISL_416589	hCoV-19/Japan/DP0287/2020	2020-02-16	Asia / Japan	Diamond Princess cruise ship	2020-03-23
EPI_ISL_416590	hCoV-19/Japan/DP0289/2020	2020-02-16	Asia / Japan	Diamond Princess cruise ship	2020-03-23
EPI_ISL_416591	hCoV-19/Japan/DP0290/2020	2020-02-16	Asia / Japan	Diamond Princess cruise ship	2020-03-23
EPI_ISL_416592	hCoV-19/Japan/DP0294/2020	2020-02-16	Asia / Japan	Diamond Princess cruise ship	2020-03-23
EPI_ISL_416593	hCoV-19/Japan/DP0311/2020	2020-02-16	Asia / Japan	Diamond Princess cruise ship	2020-03-23
EPI_ISL_416594	hCoV-19/Japan/DP0319/2020	2020-02-16	Asia / Japan	Diamond Princess cruise ship	2020-03-23
EPI_ISL_416595	hCoV-19/Japan/DP0328/2020	2020-02-16	Asia / Japan	Diamond Princess cruise ship	2020-03-23
EPI_ISL_416596	hCoV-19/Japan/DP0344/2020	2020-02-16	Asia / Japan	Diamond Princess cruise ship	2020-03-23
EPI_ISL_416597	hCoV-19/Japan/DP0346/2020	2020-02-16	Asia / Japan	Diamond Princess cruise ship	2020-03-23
EPI_ISL_416598	hCoV-19/Japan/DP0357/2020	2020-02-16	Asia / Japan	Diamond Princess cruise ship	2020-03-23
EPI_ISL_416599	hCoV-19/Japan/DP0361/2020	2020-02-16	Asia / Japan	Diamond Princess cruise ship	2020-03-23
EPI_ISL_416600	hCoV-19/Japan/DP0438/2020	2020-02-16	Asia / Japan	Diamond Princess cruise ship	2020-03-23
EPI_ISL_416601	hCoV-19/Japan/DP0457/2020	2020-02-16	Asia / Japan	Diamond Princess cruise ship	2020-03-23
EPI_ISL_416602	hCoV-19/Japan/DP0462/2020	2020-02-16	Asia / Japan	Diamond Princess cruise ship	2020-03-23
EPI_ISL_416603	hCoV-19/Japan/DP0464/2020	2020-02-16	Asia / Japan	Diamond Princess cruise ship	2020-03-23
EPI_ISL_416604	hCoV-19/Japan/DP0476/2020	2020-02-16	Asia / Japan	Diamond Princess cruise ship	2020-03-23
EPI_ISL_416605	hCoV-19/Japan/DP0481/2020	2020-02-16	Asia / Japan	Diamond Princess cruise ship	2020-03-23
EPI_ISL_416606	hCoV-19/Japan/DP0482/2020	2020-02-16	Asia / Japan	Diamond Princess cruise ship	2020-03-23
EPI_ISL_416607	hCoV-19/Japan/DP0543/2020	2020-02-17	Asia / Japan	Diamond Princess cruise ship	2020-03-23
EPI_ISL_416608	hCoV-19/Japan/DP0544/2020	2020-02-17	Asia / Japan	Diamond Princess cruise ship	2020-03-23
EPI_ISL_416609	hCoV-19/Japan/DP0568/2020	2020-02-17	Asia / Japan	Diamond Princess cruise ship	2020-03-23
EPI_ISL_416610	hCoV-19/Japan/DP0588/2020	2020-02-17	Asia / Japan	Diamond Princess cruise ship	2020-03-23
EPI_ISL_416611	hCoV-19/Japan/DP0644/2020	2020-02-17	Asia / Japan	Diamond Princess cruise ship	2020-03-23
EPI_ISL_416612	hCoV-19/Japan/DP0645/2020	2020-02-17	Asia / Japan	Diamond Princess cruise ship	2020-03-23
EPI_ISL_416613	hCoV-19/Japan/DP0654/2020	2020-02-17	Asia / Japan	Diamond Princess cruise ship	2020-03-23
EPI_ISL_416614	hCoV-19/Japan/DP0687/2020	2020-02-17	Asia / Japan	Diamond Princess cruise ship	2020-03-23
EPI_ISL_416615	hCoV-19/Japan/DP0690/2020	2020-02-17	Asia / Japan	Diamond Princess cruise ship	2020-03-23
EPI_ISL_416617	hCoV-19/Japan/DP0699/2020	2020-02-17	Asia / Japan	Diamond Princess cruise ship	2020-03-23
EPI_ISL_416618	hCoV-19/Japan/DP0700/2020	2020-02-17	Asia / Japan	Diamond Princess cruise ship	2020-03-23
EPI_ISL_416619	hCoV-19/Japan/DP0703/2020	2020-02-17	Asia / Japan	Diamond Princess cruise ship	2020-03-23
EPI_ISL_416620	hCoV-19/Japan/DP0724/2020	2020-02-17	Asia / Japan	Diamond Princess cruise ship	2020-03-23
EPI_ISL_416621	hCoV-19/Japan/DP0743/2020	2020-02-17	Asia / Japan	Diamond Princess cruise ship	2020-03-23
EPI_ISL_416622	hCoV-19/Japan/DP0752/2020	2020-02-17	Asia / Japan	Diamond Princess cruise ship	2020-03-23
EPI_ISL_416624	hCoV-19/Japan/DP0764/2020	2020-02-17	Asia / Japan	Diamond Princess cruise ship	2020-03-23
EPI_ISL_416625	hCoV-19/Japan/DP0765/2020	2020-02-17	Asia / Japan	Diamond Princess cruise ship	2020-03-23
EPI_ISL_416626	hCoV-19/Japan/DP0779/2020	2020-02-17	Asia / Japan	Diamond Princess cruise ship	2020-03-23
EPI_ISL_416627	hCoV-19/Japan/DP0785/2020	2020-02-17	Asia / Japan	Diamond Princess cruise ship	2020-03-23
EPI_ISL_416628	hCoV-19/Japan/DP0786/2020	2020-02-17	Asia / Japan	Diamond Princess cruise ship	2020-03-23
EPI_ISL_416629	hCoV-19/Japan/DP0802/2020	2020-02-17	Asia / Japan	Diamond Princess cruise ship	2020-03-23
EPI_ISL_416630	hCoV-19/Japan/DP0803/2020	2020-02-17	Asia / Japan	Diamond Princess cruise ship	2020-03-23
EPI_ISL_416631	hCoV-19/Japan/DP0804/2020	2020-02-17	Asia / Japan	Diamond Princess cruise ship	2020-03-23
EPI_ISL_416632	hCoV-19/Japan/DP0827/2020	2020-02-17	Asia / Japan	Diamond Princess cruise ship	2020-03-23
EPI_ISL_416633	hCoV-19/Japan/DP0880/2020	2020-02-17	Asia / Japan	Diamond Princess cruise ship	2020-03-23
EPI_ISL_416634	hCoV-19/Japan/DP0890/2020	2020-02-17	Asia / Japan	Diamond Princess cruise ship	2020-03-23
EPI_ISL_416635	hCoV-19/USA/WA-UW97/2020	2020-03-12	North America / USA / Washington		2020-03-23
EPI_ISL_416636	hCoV-19/USA/WA-UW98/2020	2020-03-12	North America / USA / Washington		2020-03-23
EPI_ISL_416637	hCoV-19/USA/WA-UW99/2020	2020-03-12	North America / USA / Washington		2020-03-23
EPI_ISL_416638	hCoV-19/USA/WA-UW100/2020	2020-03-12	North America / USA / Washington		2020-03-23
EPI_ISL_416639	hCoV-19/USA/WA-UW101/2020	2020-03-10	North America / USA / Washington		2020-03-23
EPI_ISL_416641	hCoV-19/USA/WA-UW103/2020	2020-03-11	North America / USA / Washington		2020-03-23
EPI_ISL_416642	hCoV-19/USA/WA-UW104/2020	2020-03-11	North America / USA / Washington		2020-03-23
EPI_ISL_416643	hCoV-19/USA/WA-UW105/2020	2020-03-11	North America / USA / Washington		2020-03-23
EPI_ISL_416644	hCoV-19/USA/WA-UW106/2020	2020-03-11	North America / USA / Washington		2020-03-23
EPI_ISL_416646	hCoV-19/USA/WA-UW108/2020	2020-03-11	North America / USA / Washington		2020-03-23
EPI_ISL_416647	hCoV-19/USA/WA-UW109/2020	2020-03-11	North America / USA / Washington		2020-03-23
EPI_ISL_416648	hCoV-19/USA/WA-UW110/2020	2020-03-11	North America / USA / Washington		2020-03-23
EPI_ISL_416649	hCoV-19/USA/WA-UW111/2020	2020-03-11	North America / USA / Washington		2020-03-23
EPI_ISL_416650	hCoV-19/USA/WA-UW112/2020	2020-03-10	North America / USA / Washington		2020-03-23
EPI_ISL_416651	hCoV-19/USA/WA-UW113/2020	2020-03-11	North America / USA / Washington		2020-03-23
EPI_ISL_416652	hCoV-19/USA/WA-UW114/2020	2020-03-11	North America / USA / Washington		2020-03-23
EPI_ISL_416653	hCoV-19/USA/WA-UW115/2020	2020-03-11	North America / USA / Washington		2020-03-23
EPI_ISL_416654	hCoV-19/USA/WA-UW116/2020	2020-03-11	North America / USA / Washington		2020-03-23
EPI_ISL_416655	hCoV-19/USA/WA-UW117/2020	2020-03-11	North America / USA / Washington		2020-03-23
EPI_ISL_416656	hCoV-19/USA/WA-UW118/2020	2020-03-11	North America / USA / Washington		2020-03-23
EPI_ISL_416658	hCoV-19/USA/WA-UW120/2020	2020-03-11	North America / USA / Washington		2020-03-23
EPI_ISL_416659	hCoV-19/USA/WA-UW121/2020	2020-03-11	North America / USA / Washington		2020-03-23
EPI_ISL_416660	hCoV-19/USA/WA-UW122/2020	2020-03-10	North America / USA / Washington		2020-03-23
EPI_ISL_416661	hCoV-19/USA/WA-UW123/2020	2020-03-12	North America / USA / Washington		2020-03-23
EPI_ISL_416662	hCoV-19/USA/WA-UW124/2020	2020-03-12	North America / USA / Washington		2020-03-23
EPI_ISL_416663	hCoV-19/USA/WA-UW125/2020	2020-03-12	North America / USA / Washington		2020-03-23
EPI_ISL_416664	hCoV-19/USA/WA-UW126/2020	2020-03-12	North America / USA / Washington		2020-03-23
EPI_ISL_416665	hCoV-19/USA/WA-UW127/2020	2020-03-12	North America / USA / Washington		2020-03-23
EPI_ISL_416666	hCoV-19/USA/WA-UW128/2020	2020-03-12	North America / USA / Washington		2020-03-23
EPI_ISL_416667	hCoV-19/USA/WA-UW129/2020	2020-03-12	North America / USA / Washington		2020-03-23
EPI_ISL_416668	hCoV-19/USA/WA-UW130/2020	2020-03-11	North America / USA / Washington		2020-03-23
EPI_ISL_416669	hCoV-19/USA/WA-UW131/2020	2020-03-11	North America / USA / Washington		2020-03-23
EPI_ISL_416671	hCoV-19/USA/WA-UW133/2020	2020-03-12	North America / USA / Washington		2020-03-23
EPI_ISL_416673	hCoV-19/USA/OR-UW135/2020	2020-03-11	North America / USA / Oregon		2020-03-23
EPI_ISL_416674	hCoV-19/USA/WA-UW136/2020	2020-03-11	North America / USA / Washington		2020-03-23
EPI_ISL_416675	hCoV-19/USA/WA-UW137/2020	2020-03-11	North America / USA / Washington		2020-03-23
EPI_ISL_416676	hCoV-19/USA/WA-UW138/2020	2020-03-11	North America / USA / Washington		2020-03-23
EPI_ISL_416677	hCoV-19/USA/WA-UW139/2020	2020-03-12	North America / USA / Washington		2020-03-23
EPI_ISL_416678	hCoV-19/USA/WA-UW140/2020	2020-03-11	North America / USA / Washington		2020-03-23
EPI_ISL_416679	hCoV-19/USA/WA-UW141/2020	2020-03-11	North America / USA / Washington		2020-03-23
EPI_ISL_416680	hCoV-19/USA/WA-UW142/2020	2020-03-11	North America / USA / Washington		2020-03-23
EPI_ISL_416681	hCoV-19/USA/WA-UW143/2020	2020-03-11	North America / USA / Washington		2020-03-23
EPI_ISL_416682	hCoV-19/USA/WA-UW144/2020	2020-03-09	North America / USA / Washington		2020-03-23
EPI_ISL_416683	hCoV-19/USA/WA-UW145/2020	2020-03-15	North America / USA / Washington		2020-03-23
EPI_ISL_416684	hCoV-19/USA/WA-UW146/2020	2020-03-14	North America / USA / Washington		2020-03-23
EPI_ISL_416685	hCoV-19/USA/WA-UW147/2020	2020-03-15	North America / USA / Washington		2020-03-23
EPI_ISL_416686	hCoV-19/USA/WA-UW148/2020	2020-03-14	North America / USA / Washington		2020-03-23
EPI_ISL_416687	hCoV-19/USA/WA-UW149/2020	2020-03-14	North America / USA / Washington		2020-03-23
EPI_ISL_416688	hCoV-19/USA/WA-UW150/2020	2020-03-14	North America / USA / Washington		2020-03-23
EPI_ISL_416689	hCoV-19/USA/WA-UW151/2020	2020-03-14	North America / USA / Washington		2020-03-23
EPI_ISL_416690	hCoV-19/USA/WA-UW152/2020	2020-03-13	North America / USA / Washington		2020-03-23
EPI_ISL_416691	hCoV-19/USA/WA-UW153/2020	2020-03-13	North America / USA / Washington		2020-03-23
EPI_ISL_416692	hCoV-19/USA/WA-UW154/2020	2020-03-14	North America / USA / Washington		2020-03-23
EPI_ISL_416693	hCoV-19/USA/WA-UW155/2020	2020-03-12	North America / USA / Washington		2020-03-23
EPI_ISL_416694	hCoV-19/USA/WA-UW156/2020	2020-03-13	North America / USA / Washington		2020-03-23
EPI_ISL_416696	hCoV-19/USA/CT-UW158/2020	2020-03-13	North America / USA / Connecticut		2020-03-23
EPI_ISL_416697	hCoV-19/USA/CT-UW159/2020	2020-03-13	North America / USA / Connecticut		2020-03-23
EPI_ISL_416698	hCoV-19/USA/WA-UW160/2020	2020-03-13	North America / USA / Washington		2020-03-23
EPI_ISL_416699	hCoV-19/USA/WA-UW161/2020	2020-03-13	North America / USA / Washington		2020-03-23
EPI_ISL_416700	hCoV-19/USA/WA-UW162/2020	2020-03-13	North America / USA / Washington		2020-03-23
EPI_ISL_416701	hCoV-19/USA/WA-UW163/2020	2020-03-13	North America / USA / Washington		2020-03-23
EPI_ISL_416702	hCoV-19/USA/WA-UW164/2020	2020-03-13	North America / USA / Washington		2020-03-23
EPI_ISL_416703	hCoV-19/USA/WA-UW165/2020	2020-03-13	North America / USA / Washington		2020-03-23
EPI_ISL_416705	hCoV-19/USA/WA-UW167/2020	2020-03-13	North America / USA / Washington		2020-03-23
EPI_ISL_416706	hCoV-19/USA/WA-UW168/2020	2020-03-13	North America / USA / Washington		2020-03-23
EPI_ISL_416707	hCoV-19/USA/WA-UW169/2020	2020-03-14	North America / USA / Washington		2020-03-23
EPI_ISL_416708	hCoV-19/USA/WA-UW170/2020	2020-03-14	North America / USA / Washington		2020-03-23
EPI_ISL_416709	hCoV-19/USA/WA-UW171/2020	2020-03-13	North America / USA / Washington		2020-03-23
EPI_ISL_416710	hCoV-19/USA/WA-UW172/2020	2020-03-13	North America / USA / Washington		2020-03-23
EPI_ISL_416711	hCoV-19/USA/WA-UW173/2020	2020-03-15	North America / USA / Washington		2020-03-23
EPI_ISL_416712	hCoV-19/USA/WA-UW174/2020	2020-03-14	North America / USA / Washington		2020-03-23
EPI_ISL_416713	hCoV-19/USA/WA-UW175/2020	2020-03-15	North America / USA / Washington		2020-03-23
EPI_ISL_416714	hCoV-19/USA/WA-UW176/2020	2020-03-14	North America / USA / Washington		2020-03-23
EPI_ISL_416715	hCoV-19/USA/WA-UW177/2020	2020-03-15	North America / USA / Washington		2020-03-23
EPI_ISL_416716	hCoV-19/USA/WA-UW178/2020	2020-03-13	North America / USA / Washington		2020-03-23
EPI_ISL_416717	hCoV-19/USA/WA-UW179/2020	2020-03-15	North America / USA / Washington		2020-03-23
EPI_ISL_416718	hCoV-19/USA/WA-UW180/2020	2020-03-14	North America / USA / Washington		2020-03-23
EPI_ISL_416719	hCoV-19/USA/WA-UW181/2020	2020-03-14	North America / USA / Washington		2020-03-23
EPI_ISL_416721	hCoV-19/USA/WA-UW183/2020	2020-03-13	North America / USA / Washington		2020-03-23
EPI_ISL_416722	hCoV-19/USA/WA-UW184/2020	2020-03-12	North America / USA / Washington		2020-03-23
EPI_ISL_416723	hCoV-19/USA/WA-UW185/2020	2020-03-14	North America / USA / Washington		2020-03-23
EPI_ISL_416724	hCoV-19/USA/WA-UW186/2020	2020-03-13	North America / USA / Washington		2020-03-23
EPI_ISL_416725	hCoV-19/USA/WA-UW187/2020	2020-03-13	North America / USA / Washington		2020-03-23
EPI_ISL_416726	hCoV-19/USA/WA-UW188/2020	2020-03-13	North America / USA / Washington		2020-03-23
EPI_ISL_416727	hCoV-19/USA/WA-UW189/2020	2020-03-13	North America / USA / Washington		2020-03-23
EPI_ISL_416728	hCoV-19/USA/WA-UW190/2020	2020-03-13	North America / USA / Washington		2020-03-23
EPI_ISL_416729	hCoV-19/USA/WA-UW191/2020	2020-03-13	North America / USA / Washington		2020-03-23
EPI_ISL_416730	hCoV-19/England/SHEF-BFCB1/2020	2020-03-03	Europe / United Kingdom / England / South Yorkshire		2020-03-23
EPI_ISL_416731	hCoV-19/England/SHEF-BFCC0/2020	2020-03-03	Europe / United Kingdom / England / Northamtonshire		2020-03-23
EPI_ISL_416732	hCoV-19/England/SHEF-BFCDF/2020	2020-03-03	Europe / United Kingdom / England / London		2020-03-23
EPI_ISL_416733	hCoV-19/England/SHEF-BFCEE/2020	2020-03-07	Europe / United Kingdom / England / South Yorkshire		2020-03-23
EPI_ISL_416734	hCoV-19/England/SHEF-BFCFD/2020	2020-03-09	Europe / United Kingdom / England / South Yorkshire		2020-03-23
EPI_ISL_416738	hCoV-19/England/SHEF-BFD36/2020	2020-03-09	Europe / United Kingdom / England / Nottinghamhisre		2020-03-23
EPI_ISL_416739	hCoV-19/England/SHEF-BFD45/2020	2020-03-09	Europe / United Kingdom / England / South Yorkshire		2020-03-23
EPI_ISL_416740	hCoV-19/England/SHEF-BFD54/2020	2020-03-03	Europe / United Kingdom / England / South Yorkshire		2020-03-23
EPI_ISL_416741	hCoV-19/Lithuania/ChVir1632/2020	2020-02	Europe / Lithuania / Vilnius		2020-03-23
EPI_ISL_416742	hCoV-19/Czech Republic/ChVir1630/2020	2020-02-29	Europe / Czech Republic / Prague		2020-03-23
EPI_ISL_416743	hCoV-19/Czech Republic/ChVir1912/2020	2020-03-05	Europe / Czech Republic / Prague		2020-03-23
EPI_ISL_416744	hCoV-19/Hungary/mbl49/2020	2020-03-20	Europe / Hungary / Baranya		2020-03-23
EPI_ISL_416745	hCoV-19/France/ARA-1733/2020	2020-03-10	Europe / France / Auvergne-Rh√¥ne-Alpes / Pollionnay	Nursing home establishments for aged and dependent individuals	2020-03-23
EPI_ISL_416746	hCoV-19/France/ARA-425/2020	2020-03-03	Europe / France / Auvergne-Rh√¥ne-Alpes / Valence		2020-03-23
EPI_ISL_416747	hCoV-19/France/ARA-487/2020	2020-03-04	Europe / France / Auvergne-Rh√¥ne-Alpes / Lyon		2020-03-23
EPI_ISL_416748	hCoV-19/France/ARA-508/2020	2020-03-04	Europe / France / Auvergne-Rh√¥ne-Alpes / Lyon		2020-03-23
EPI_ISL_416749	hCoV-19/France/ARA-532/2020	2020-03-04	Europe / France / Auvergne-Rh√¥ne-Alpes / Valence		2020-03-23
EPI_ISL_416750	hCoV-19/France/ARA-683/2020	2020-03-06	Europe / France / Auvergne-Rh√¥ne-Alpes / Lyon		2020-03-23
EPI_ISL_416751	hCoV-19/France/ARA-651/2020	2020-03-05	Europe / France / Auvergne-Rh√¥ne-Alpes / Clermont-Ferrand		2020-03-23
EPI_ISL_416752	hCoV-19/France/ARA-650/2020	2020-03-04	Europe / France / Auvergne-Rh√¥ne-Alpes / Clermont-Ferrand		2020-03-23
EPI_ISL_416753	hCoV-19/France/ARA-06464 /2020	2020-03-06	Europe / France / Auvergne-Rh√¥ne-Alpes / Lyon		2020-03-23
EPI_ISL_416754	hCoV-19/France/ARA-06487/2020	2020-03-06	Europe / France / Auvergne-Rh√¥ne-Alpes / Lyon		2020-03-23
EPI_ISL_416756	hCoV-19/France/ARA-06531/2020	2020-03-06	Europe / France / Auvergne-Rh√¥ne-Alpes / Lyon		2020-03-23
EPI_ISL_416757	hCoV-19/France/ARA-06678/2020	2020-03-07	Europe / France / Auvergne-Rh√¥ne-Alpes / Bourg-en-Bresse		2020-03-23
EPI_ISL_416758	hCoV-19/France/ARA-0693/2020	2020-03-08	Europe / France / Auvergne-Rh√¥ne-Alpes / Lyon		2020-03-23
EPI_ISL_416829	hCoV-19/Malaysia/MKAK-CL-2020-5045/2020	2020-01-24	Asia / Malaysia / Selangor		2020-03-23
EPI_ISL_416830	hCoV-19/USA/NY-NYUMC2/2020	2020-03-16	North America / USA / New York / New York City		2020-03-23
EPI_ISL_416831	hCoV-19/USA/NY-NYUMC3/2020	2020-03-16	North America / USA / New York / New York City		2020-03-23
EPI_ISL_416832	hCoV-19/USA/NY-NYUMC4/2020	2020-03-16	North America / USA / New York / New York City		2020-03-23
EPI_ISL_416866	hCoV-19/Malaysia/MKAK-CL-2020-5047/2020	2020-01-24	Asia / Malaysia / Selangor		2020-03-23
EPI_ISL_416885	hCoV-19/Malaysia/MKAK-CL-2020-5096/2020	2020-01-30	Asia / Malaysia / Selangor		2020-03-23
EPI_ISL_416886	hCoV-19/Malaysia/MKAK-CL-2020-6430/2020	2020-02-04	Asia / Malaysia / Selangor		2020-03-23
EPI_ISL_416907	hCoV-19/Malaysia/MKAK-CL-2020-7554/2020	2020-02-06	Asia / Malaysia / Selangor		2020-03-23
EPI_ISL_416994	hCoV-19/Spain/CL-ISCIII-201437/2020	2020-03-04	Europe / Spain / Castilla y Leon		2020-03-23
EPI_ISL_416997	hCoV-19/Belgium/ULG-2971/2020	2020-03-05	Europe / Belgium / Li√®ge		2020-03-23
EPI_ISL_417004	hCoV-19/Belgium/ULG-3000/2020	2020-03-05	Europe / Belgium / Li√®ge		2020-03-23
EPI_ISL_417006	hCoV-19/Belgium/ULG-3163/2020	2020-03-05	Europe / Belgium / Li√®ge		2020-03-23
EPI_ISL_417007	hCoV-19/Spain/GA-ISCIII-201663/2020	2020-03-07	Europe / Spain / Galicia		2020-03-23
EPI_ISL_417008	hCoV-19/Belgium/ULG-3662/2020	2020-03-07	Europe / Belgium / Li√®ge		2020-03-23
EPI_ISL_417009	hCoV-19/Belgium/ULG-3665/2020	2020-03-07	Europe / Belgium / Li√®ge		2020-03-23
EPI_ISL_417010	hCoV-19/Spain/MD-ISCIII-201442/2020	2020-03-04	Europe / Spain / Madrid		2020-03-23
EPI_ISL_417012	hCoV-19/Belgium/ULG-3843/2020	2020-03-08	Europe / Belgium / Li√®ge		2020-03-23
EPI_ISL_417013	hCoV-19/Belgium/ULG-4163/2020	2020-03-09	Europe / Belgium / Li√®ge		2020-03-23
EPI_ISL_417014	hCoV-19/Belgium/ULG-6216/2020	2020-03-13	Europe / Belgium / Li√®ge		2020-03-23
EPI_ISL_417015	hCoV-19/Belgium/ULG-6457/2020	2020-03-13	Europe / Belgium / Li√®ge		2020-03-23
EPI_ISL_417016	hCoV-19/Belgium/ULG-6503/2020	2020-03-13	Europe / Belgium / Li√®ge		2020-03-23
EPI_ISL_417017	hCoV-19/Belgium/ULG-6638/2020	2020-03-14	Europe / Belgium / Li√®ge		2020-03-23
EPI_ISL_417018	hCoV-19/Belgium/ULG-6670/2020	2020-03-14	Europe / Belgium / Li√®ge		2020-03-23
EPI_ISL_417019	hCoV-19/Belgium/ULG-6754/2020	2020-03-14	Europe / Belgium / Liege		2020-03-23
EPI_ISL_417020	hCoV-19/Belgium/ULG-6939/2020	2020-03-15	Europe / Belgium / Li√®ge		2020-03-23
EPI_ISL_417021	hCoV-19/Belgium/ULG-6942/2020	2020-03-15	Europe / Belgium / Li√®ge		2020-03-23
EPI_ISL_417022	hCoV-19/Belgium/ULG-6948/2020	2020-03-15	Europe / Belgium / Li√®ge		2020-03-23
EPI_ISL_417023	hCoV-19/Belgium/ULG-6950/2020	2020-03-15	Europe / Belgium / Li√®ge		2020-03-23
EPI_ISL_417025	hCoV-19/Belgium/ULG-7019/2020	2020-03-15	Europe / Belgium / Li√®ge		2020-03-23
EPI_ISL_417026	hCoV-19/USA/UT-08/2020	2020-03-20	North America / USA / Utah		2020-03-23
EPI_ISL_417028	hCoV-19/USA/UT-020/2020	2020-03-20	North America / USA / Utah		2020-03-23
EPI_ISL_417030	hCoV-19/Australia/NSW04/2020	2020-01-24	Oceania / Australia / New South Wales / Sydney	Traveled from China	2020-03-24
EPI_ISL_417031	hCoV-19/Australia/QLDID919/2020	2020-03-11	Oceania / Australia / Queensland / Gold Coast		2020-03-24
EPI_ISL_417032	hCoV-19/Australia/QLDID920/2020	2020-03-11	Oceania / Australia / Queensland / Rockhampton		2020-03-24
EPI_ISL_417033	hCoV-19/Australia/QLDID921/2020	2020-03-11	Oceania / Australia / Queensland / Brisbane		2020-03-24
EPI_ISL_417034	hCoV-19/Brazil/AM-FIOCRUZ-02/2020	2020-03-16	South America / Brazil / Amazonas / Manaus	Traveled from Madrid, Spain	2020-03-24
EPI_ISL_417064	hCoV-19/Hong Kong/VB20017970-2/2020	2020-01-21	Asia / Hong Kong		2020-03-24
EPI_ISL_417065	hCoV-19/USA/WA-S12/2020	2020-03-03	North America / USA / Washington		2020-03-24
EPI_ISL_417066	hCoV-19/USA/WA-S13/2020	2020-03-03	North America / USA / Washington / King County		2020-03-24
EPI_ISL_417068	hCoV-19/USA/WA-S15/2020	2020-03-02	North America / USA / Washington / King County		2020-03-24
EPI_ISL_417069	hCoV-19/USA/WA-S16/2020	2020-03-03	North America / USA / Washington		2020-03-24
EPI_ISL_417070	hCoV-19/USA/WA-S17/2020	2020-03-03	North America / USA / Washington / King County		2020-03-24
EPI_ISL_417071	hCoV-19/USA/WA-S18/2020	2020-03-03	North America / USA / Washington / King County		2020-03-24
EPI_ISL_417072	hCoV-19/USA/WA-S19/2020	2020-03-02	North America / USA / Washington / King County		2020-03-24
EPI_ISL_417073	hCoV-19/USA/WA-S20/2020	2020-03-02	North America / USA / Washington		2020-03-24
EPI_ISL_417074	hCoV-19/USA/WA-S21/2020	2020-03-02	North America / USA / Washington / King County		2020-03-24
EPI_ISL_417075	hCoV-19/USA/WA-S22/2020	2020-03-02	North America / USA / Washington / Snohomish County		2020-03-24
EPI_ISL_417076	hCoV-19/USA/WA-S23/2020	2020-03-02	North America / USA / Washington / Snohomish County		2020-03-24
EPI_ISL_417077	hCoV-19/USA/WA-S24/2020	2020-03-02	North America / USA / Washington / Snohomish County		2020-03-24
EPI_ISL_417079	hCoV-19/USA/WA-S26/2020	2020-03-02	North America / USA / Washington / Snohomish County		2020-03-24
EPI_ISL_417081	hCoV-19/USA/WA-S28/2020	2020-03-02	North America / USA / Washington / Snohomish County		2020-03-24
EPI_ISL_417082	hCoV-19/USA/WA-S29/2020	2020-03-02	North America / USA / Washington / Grant County		2020-03-24
EPI_ISL_417085	hCoV-19/USA/WA-S32/2020	2020-03-02	North America / USA / Washington / Snohomish County		2020-03-24
EPI_ISL_417086	hCoV-19/USA/WA-S33/2020	2020-03-01	North America / USA / Washington / Clark County		2020-03-24
EPI_ISL_417087	hCoV-19/USA/WA-S34/2020	2020-03-02	North America / USA / Washington		2020-03-24
EPI_ISL_417088	hCoV-19/USA/WA-S35/2020	2020-03-02	North America / USA / Washington		2020-03-24
EPI_ISL_417089	hCoV-19/USA/WA-S36/2020	2020-03-02	North America / USA / Washington		2020-03-24
EPI_ISL_417090	hCoV-19/USA/WA-S37/2020	2020-03-04	North America / USA / Washington / King County		2020-03-24
EPI_ISL_417091	hCoV-19/USA/WA-S38/2020	2020-03-04	North America / USA / Washington / Snohomish County		2020-03-24
EPI_ISL_417092	hCoV-19/USA/WA-S39/2020	2020-03-04	North America / USA / Washington / Snohomish County		2020-03-24
EPI_ISL_417093	hCoV-19/USA/WA-S40/2020	2020-02-28	North America / USA / Washington / Snohomish County		2020-03-24
EPI_ISL_417095	hCoV-19/USA/WA-S42/2020	2020-02-28	North America / USA / Washington / King County		2020-03-24
EPI_ISL_417096	hCoV-19/USA/WA-S43/2020	2020-02-27	North America / USA / Washington		2020-03-24
EPI_ISL_417097	hCoV-19/USA/WA-S44/2020	2020-02-28	North America / USA / Washington		2020-03-24
EPI_ISL_417098	hCoV-19/USA/WA-S45/2020	2020-02-29	North America / USA / Washington		2020-03-24
EPI_ISL_417099	hCoV-19/USA/WA-S46/2020	2020-02-29	North America / USA / Washington		2020-03-24
EPI_ISL_417100	hCoV-19/USA/WA-S47/2020	2020-02-29	North America / USA / Washington / Snohomish County		2020-03-24
EPI_ISL_417101	hCoV-19/USA/WA-S48/2020	2020-02-29	North America / USA / Washington / Snohomish County		2020-03-24
EPI_ISL_417102	hCoV-19/USA/WA-S49/2020	2020-03-04	North America / USA / Washington / King County		2020-03-24
EPI_ISL_417103	hCoV-19/USA/WA-S50/2020	2020-03-05	North America / USA / Washington / King County		2020-03-24
EPI_ISL_417104	hCoV-19/USA/WA-S51/2020	2020-03-03	North America / USA / Washington		2020-03-24
EPI_ISL_417105	hCoV-19/USA/WA-S52/2020	2020-03-03	North America / USA / Washington / Snohomish County		2020-03-24
EPI_ISL_417106	hCoV-19/USA/WA-S53/2020	2020-03-03	North America / USA / Washington / Snohomish County		2020-03-24
EPI_ISL_417107	hCoV-19/USA/WA-S54/2020	2020-03-05	North America / USA / Washington / King County		2020-03-24
EPI_ISL_417108	hCoV-19/USA/WA-S55/2020	2020-02-29	North America / USA / Washington / King County		2020-03-24
EPI_ISL_417109	hCoV-19/USA/WA-S56/2020	2020-03-05	North America / USA / Washington / King County		2020-03-24
EPI_ISL_417110	hCoV-19/USA/WA-S57/2020	2020-03-03	North America / USA / Washington		2020-03-24
EPI_ISL_417111	hCoV-19/USA/WA-S58/2020	2020-03-05	North America / USA / Washington / Snohomish County		2020-03-24
EPI_ISL_417112	hCoV-19/USA/WA-S59/2020	2020-03-02	North America / USA / Washington / King County		2020-03-24
EPI_ISL_417114	hCoV-19/USA/WA-S61/2020	2020-03-05	North America / USA / Washington / King County		2020-03-24
EPI_ISL_417115	hCoV-19/USA/WA-S62/2020	2020-03-03	North America / USA / Washington / Snohomish County		2020-03-24
EPI_ISL_417116	hCoV-19/USA/WA-S63/2020	2020-03-04	North America / USA / Washington / King County		2020-03-24
EPI_ISL_417117	hCoV-19/USA/WA-S64/2020	2020-03-03	North America / USA / Washington / King County		2020-03-24
EPI_ISL_417118	hCoV-19/USA/WA-S65/2020	2020-03-03	North America / USA / Washington / King County		2020-03-24
EPI_ISL_417119	hCoV-19/USA/WA-S66/2020	2020-03-06	North America / USA / Washington / Snohomish County		2020-03-24
EPI_ISL_417120	hCoV-19/USA/WA-S67/2020	2020-03-04	North America / USA / Washington / King County		2020-03-24
EPI_ISL_417121	hCoV-19/USA/WA-S68/2020	2020-03-04	North America / USA / Washington / King County		2020-03-24
EPI_ISL_417122	hCoV-19/USA/WA-S69/2020	2020-03-05	North America / USA / Washington / King County		2020-03-24
EPI_ISL_417123	hCoV-19/USA/WA-S70/2020	2020-03-05	North America / USA / Washington / King County		2020-03-24
EPI_ISL_417124	hCoV-19/USA/WA-S71/2020	2020-03-05	North America / USA / Washington / King County		2020-03-24
EPI_ISL_417125	hCoV-19/USA/WA-S72/2020	2020-03-06	North America / USA / Washington / King County		2020-03-24
EPI_ISL_417126	hCoV-19/USA/WA-S73/2020	2020-03-05	North America / USA / Washington		2020-03-24
EPI_ISL_417127	hCoV-19/USA/WA-S74/2020	2020-03-05	North America / USA / Washington / King County		2020-03-24
EPI_ISL_417128	hCoV-19/USA/WA-S75/2020	2020-03-05	North America / USA / Washington / King County		2020-03-24
EPI_ISL_417129	hCoV-19/USA/WA-S76/2020	2020-03-05	North America / USA / Washington / King County		2020-03-24
EPI_ISL_417130	hCoV-19/USA/WA-S77/2020	2020-03-05	North America / USA / Washington / King County		2020-03-24
EPI_ISL_417132	hCoV-19/USA/WA-S79/2020	2020-03-05	North America / USA / Washington / King County		2020-03-24
EPI_ISL_417133	hCoV-19/USA/WA-S80/2020	2020-03-05	North America / USA / Washington / King County		2020-03-24
EPI_ISL_417134	hCoV-19/USA/WA-S81/2020	2020-02-26	North America / USA / Washington / King County		2020-03-24
EPI_ISL_417135	hCoV-19/USA/WA-S82/2020	2020-02-22	North America / USA / Washington / King County		2020-03-24
EPI_ISL_417136	hCoV-19/USA/WA-S83/2020	2020-03-05	North America / USA / Washington / King County		2020-03-24
EPI_ISL_417137	hCoV-19/USA/WA-S84/2020	2020-02-21	North America / USA / Washington / King County		2020-03-24
EPI_ISL_417139	hCoV-19/USA/WA-S86/2020	2020-03-01	North America / USA / Washington / King County		2020-03-24
EPI_ISL_417140	hCoV-19/USA/WA-S87/2020	2020-03-01	North America / USA / Washington / King County		2020-03-24
EPI_ISL_417141	hCoV-19/USA/WA-S88/2020	2020-03-01	North America / USA / Washington / King County		2020-03-24
EPI_ISL_417142	hCoV-19/USA/WA-S89/2020	2020-02-29	North America / USA / Washington / Umatilla County		2020-03-24
EPI_ISL_417143	hCoV-19/USA/WA-S90/2020	2020-02-29	North America / USA / Washington / Umatilla County		2020-03-24
EPI_ISL_417144	hCoV-19/USA/WA-S91/2020	2020-03-02	North America / USA / Washington / Snohomish County		2020-03-24
EPI_ISL_417145	hCoV-19/USA/WA-S92/2020	2020-02-29	North America / USA / Washington / King County		2020-03-24
EPI_ISL_417146	hCoV-19/USA/WA-S93/2020	2020-02-29	North America / USA / Washington / King County		2020-03-24
EPI_ISL_417147	hCoV-19/USA/WA-S94/2020	2020-02-28	North America / USA / Washington / Snohomish County		2020-03-24
EPI_ISL_417148	hCoV-19/USA/WA-S95/2020	2020-02-28	North America / USA / Washington / King County		2020-03-24
EPI_ISL_417149	hCoV-19/USA/WA-S96/2020	2020-02-28	North America / USA / Washington / King County		2020-03-24
EPI_ISL_417150	hCoV-19/USA/WA-S97/2020	2020-02-28	North America / USA / Washington / King County		2020-03-24
EPI_ISL_417151	hCoV-19/USA/WA-S98/2020	2020-02-29	North America / USA / Washington / King County		2020-03-24
EPI_ISL_417152	hCoV-19/USA/WA-S99/2020	2020-02-28	North America / USA / Washington / King County		2020-03-24
EPI_ISL_417153	hCoV-19/USA/WA-S100/2020	2020-02-29	North America / USA / Washington / King County		2020-03-24
EPI_ISL_417154	hCoV-19/USA/WA-S101/2020	2020-02-28	North America / USA / Washington / King County		2020-03-24
EPI_ISL_417155	hCoV-19/USA/WA-S102/2020	2020-02-28	North America / USA / Washington / King County		2020-03-24
EPI_ISL_417156	hCoV-19/USA/WA-S103/2020	2020-02-28	North America / USA / Washington / King County		2020-03-24
EPI_ISL_417157	hCoV-19/USA/WA-S104/2020	2020-03-05	North America / USA / Washington / Snohomish County		2020-03-24
EPI_ISL_417158	hCoV-19/USA/WA-S105/2020	2020-02-28	North America / USA / Washington / King County		2020-03-24
EPI_ISL_417159	hCoV-19/USA/WA-S106/2020	2020-02-29	North America / USA / Washington / King County		2020-03-24
EPI_ISL_417160	hCoV-19/USA/WA-S107/2020	2020-02-29	North America / USA / Washington / King County		2020-03-24
EPI_ISL_417161	hCoV-19/USA/WA-S108/2020	2020-02-29	North America / USA / Washington / King County		2020-03-24
EPI_ISL_417162	hCoV-19/USA/WA-S109/2020	2020-03-01	North America / USA / Washington / Snohomish County		2020-03-24
EPI_ISL_417163	hCoV-19/USA/WA-S110/2020	2020-03-05	North America / USA / Washington / King County		2020-03-24
EPI_ISL_417164	hCoV-19/USA/WA-S111/2020	2020-03-07	North America / USA / Washington / King County		2020-03-24
EPI_ISL_417165	hCoV-19/USA/WA-S112/2020	2020-03-08	North America / USA / Washington / King County		2020-03-24
EPI_ISL_417166	hCoV-19/USA/WA-S113/2020	2020-02-29	North America / USA / Washington / King County		2020-03-24
EPI_ISL_417167	hCoV-19/USA/WA-S114/2020	2020-03-05	North America / USA / Washington / Snohomish County		2020-03-24
EPI_ISL_417168	hCoV-19/USA/WA-S115/2020	2020-02-29	North America / USA / Washington / King County		2020-03-24
EPI_ISL_417169	hCoV-19/USA/WA-S116/2020	2020-03-02	North America / USA / Washington		2020-03-24
EPI_ISL_417170	hCoV-19/USA/WA-S117/2020	2020-03-02	North America / USA / Washington		2020-03-24
EPI_ISL_417171	hCoV-19/USA/WA-S118/2020	2020-03-01	North America / USA / Washington / King County		2020-03-24
EPI_ISL_417172	hCoV-19/USA/WA-S119/2020	2020-02-29	North America / USA / Washington / King County		2020-03-24
EPI_ISL_417175	hCoV-19/USA/WA-S122/2020	2020-03-02	North America / USA / Washington / Grant County		2020-03-24
EPI_ISL_417176	hCoV-19/Hong Kong/HKPU1_2101/2020	2020-01-21	Asia / Hong Kong		2020-03-24
EPI_ISL_417178	hCoV-19/Hong Kong/HKPU6_2101/2020	2020-01-25	Asia / Hong Kong		2020-03-24
EPI_ISL_417181	hCoV-19/Hong Kong/HKPU19_0402/2020	2020-02-05	Asia / Hong Kong		2020-03-24
EPI_ISL_417185	hCoV-19/Hong Kong/HKPU28_3001/2020	2020-02-09	Asia / Hong Kong		2020-03-24
EPI_ISL_417186	hCoV-19/South Africa/R03006/2020	2020-03-07	Africa / South Africa / KwaZulu-Natal		2020-03-24
EPI_ISL_417187	hCoV-19/Hong Kong/HKPU29_0102/2020	2020-02-08	Asia / Hong Kong		2020-03-24
EPI_ISL_417188	hCoV-19/Hong Kong/HKPU30_2901/2020	2020-02-08	Asia / Hong Kong		2020-03-24
EPI_ISL_417193	hCoV-19/Hong Kong/HKPU32_0402/2020	2020-02-09	Asia / Hong Kong		2020-03-24
EPI_ISL_417194	hCoV-19/USA/MN26-MDH26/2020	2020-03-12	North America / USA / Minnesota		2020-03-24
EPI_ISL_417197	hCoV-19/Hong Kong/HKPU34_3001/2020	2020-02-09	Asia / Hong Kong		2020-03-24
EPI_ISL_417200	hCoV-19/USA/WI-UW-06/2020	2020-03-21	North America / USA / Wisconsin / Dane County		2020-03-24
EPI_ISL_417201	hCoV-19/USA/WI-UW-07/2020	2020-03-21	North America / USA / Wisconsin / Dane County		2020-03-24
EPI_ISL_417202	hCoV-19/USA/WI-UW-08/2020	2020-03-21	North America / USA / Wisconsin / Dane County		2020-03-24
EPI_ISL_417203	hCoV-19/USA/WI-UW-09/2020	2020-03-21	North America / USA / Wisconsin / Dane County		2020-03-24
EPI_ISL_417204	hCoV-19/USA/WI-UW-10/2020	2020-03-21	North America / USA / Wisconsin / Dane County		2020-03-24
EPI_ISL_417211	hCoV-19/New Zealand/CoV001/2020	2020-03-11	Oceania / New Zealand / Otago		2020-03-25
EPI_ISL_417212	hCoV-19/New Zealand/CoV002/2020	2020-03-11	Oceania / New Zealand / Otago		2020-03-25
EPI_ISL_417213	hCoV-19/England/20102068502/2020	2020-03-01	Europe / United Kingdom / England		2020-03-25
EPI_ISL_417215	hCoV-19/England/20102087902/2020	2020-02-25	Europe / United Kingdom / England		2020-03-25
EPI_ISL_417217	hCoV-19/England/20102098802/2020	2020-03-01	Europe / United Kingdom / England		2020-03-25
EPI_ISL_417220	hCoV-19/England/20104002606/2020	2020-03-03	Europe / United Kingdom / England		2020-03-25
EPI_ISL_417222	hCoV-19/England/20104003002/2020	2020-03-04	Europe / United Kingdom / England		2020-03-25
EPI_ISL_417226	hCoV-19/England/20104004902/2020	2020-03-02	Europe / United Kingdom / England		2020-03-25
EPI_ISL_417227	hCoV-19/England/20104007503/2020	2020-03-03	Europe / United Kingdom / England		2020-03-25
EPI_ISL_417228	hCoV-19/England/20104008402/2020	2020-03-03	Europe / United Kingdom / England		2020-03-25
EPI_ISL_417230	hCoV-19/England/20104008702/2020	2020-03-02	Europe / United Kingdom / England		2020-03-25
EPI_ISL_417231	hCoV-19/England/20104008802/2020	2020-03-03	Europe / United Kingdom / England		2020-03-25
EPI_ISL_417232	hCoV-19/England/20104008902/2020	2020-03-04	Europe / United Kingdom / England		2020-03-25
EPI_ISL_417233	hCoV-19/England/20104009002/2020	2020-03-02	Europe / United Kingdom / England		2020-03-25
EPI_ISL_417234	hCoV-19/England/20104009102/2020	2020-03-02	Europe / United Kingdom / England		2020-03-25
EPI_ISL_417235	hCoV-19/England/20104013703/2020	2020-03-02	Europe / United Kingdom / England		2020-03-25
EPI_ISL_417236	hCoV-19/England/20104015302/2020	2020-03-01	Europe / United Kingdom / England		2020-03-25
EPI_ISL_417238	hCoV-19/England/20104035803/2020	2020-03-03	Europe / United Kingdom / England		2020-03-25
EPI_ISL_417239	hCoV-19/England/20106003303/2020	2020-03-03	Europe / United Kingdom / England		2020-03-25
EPI_ISL_417240	hCoV-19/England/20106004803/2020	2020-03-03	Europe / United Kingdom / England		2020-03-25
EPI_ISL_417244	hCoV-19/England/20106005403/2020	2020-03-03	Europe / United Kingdom / England		2020-03-25
EPI_ISL_417246	hCoV-19/England/20106145903/2020	2020-03-03	Europe / United Kingdom / England		2020-03-25
EPI_ISL_417248	hCoV-19/England/20108003302/2020	2020-03-03	Europe / United Kingdom / England		2020-03-25
EPI_ISL_417250	hCoV-19/England/20108004702/2020	2020-03-02	Europe / United Kingdom / England		2020-03-25
EPI_ISL_417252	hCoV-19/England/20108006003/2020	2020-03-05	Europe / United Kingdom / England		2020-03-25
EPI_ISL_417254	hCoV-19/England/20108006802/2020	2020-03-04	Europe / United Kingdom / England		2020-03-25
EPI_ISL_417255	hCoV-19/England/20108007002/2020	2020-03-04	Europe / United Kingdom / England		2020-03-25
EPI_ISL_417256	hCoV-19/England/20108007302/2020	2020-03-03	Europe / United Kingdom / England		2020-03-25
EPI_ISL_417257	hCoV-19/England/20108007402/2020	2020-03-03	Europe / United Kingdom / England		2020-03-25
EPI_ISL_417258	hCoV-19/England/20108034006/2020	2020-03-06	Europe / United Kingdom / England		2020-03-25
EPI_ISL_417260	hCoV-19/England/20109035906/2020	2020-03-05	Europe / United Kingdom / England		2020-03-25
EPI_ISL_417262	hCoV-19/England/20109039306/2020	2020-03-06	Europe / United Kingdom / England		2020-03-25
EPI_ISL_417263	hCoV-19/England/20109050106/2020	2020-03-06	Europe / United Kingdom / England		2020-03-25
EPI_ISL_417264	hCoV-19/England/20109050306/2020	2020-03-04	Europe / United Kingdom / England		2020-03-25
EPI_ISL_417265	hCoV-19/England/20109050406/2020	2020-03-08	Europe / United Kingdom / England		2020-03-25
EPI_ISL_417266	hCoV-19/England/20109050506/2020	2020-03-05	Europe / United Kingdom / England		2020-03-25
EPI_ISL_417267	hCoV-19/England/20109050606/2020	2020-03-05	Europe / United Kingdom / England		2020-03-25
EPI_ISL_417268	hCoV-19/England/20109050706/2020	2020-03-05	Europe / United Kingdom / England		2020-03-25
EPI_ISL_417269	hCoV-19/England/20109050806/2020	2020-03-05	Europe / United Kingdom / England		2020-03-25
EPI_ISL_417270	hCoV-19/England/20109051806/2020	2020-03-06	Europe / United Kingdom / England		2020-03-25
EPI_ISL_417272	hCoV-19/England/20109052006/2020	2020-03-06	Europe / United Kingdom / England		2020-03-25
EPI_ISL_417273	hCoV-19/England/20109052106/2020	2020-03-06	Europe / United Kingdom / England		2020-03-25
EPI_ISL_417276	hCoV-19/England/20109052506/2020	2020-03-07	Europe / United Kingdom / England		2020-03-25
EPI_ISL_417278	hCoV-19/England/20109053406/2020	2020-03-07	Europe / United Kingdom / England		2020-03-25
EPI_ISL_417279	hCoV-19/England/20109053606/2020	2020-03-07	Europe / United Kingdom / England		2020-03-25
EPI_ISL_417280	hCoV-19/England/20109054806/2020	2020-03-07	Europe / United Kingdom / England		2020-03-25
EPI_ISL_417282	hCoV-19/England/20109056906/2020	2020-03-05	Europe / United Kingdom / England		2020-03-25
EPI_ISL_417283	hCoV-19/England/20109058906/2020	2020-03-06	Europe / United Kingdom / England		2020-03-25
EPI_ISL_417285	hCoV-19/England/20109093606/2020	2020-03-06	Europe / United Kingdom / England		2020-03-25
EPI_ISL_417286	hCoV-19/England/20109093706/2020	2020-03-05	Europe / United Kingdom / England		2020-03-25
EPI_ISL_417287	hCoV-19/England/20109093806/2020	2020-03-06	Europe / United Kingdom / England		2020-03-25
EPI_ISL_417288	hCoV-19/England/20109093906/2020	2020-03-05	Europe / United Kingdom / England		2020-03-25
EPI_ISL_417289	hCoV-19/England/20109094006/2020	2020-03-06	Europe / United Kingdom / England		2020-03-25
EPI_ISL_417290	hCoV-19/England/20109094106/2020	2020-03-06	Europe / United Kingdom / England		2020-03-25
EPI_ISL_417291	hCoV-19/England/20109094206/2020	2020-03-08	Europe / United Kingdom / England		2020-03-25
EPI_ISL_417292	hCoV-19/England/20109094506/2020	2020-03-08	Europe / United Kingdom / England		2020-03-25
EPI_ISL_417293	hCoV-19/England/20109097506/2020	2020-03-08	Europe / United Kingdom / England		2020-03-25
EPI_ISL_417295	hCoV-19/England/20109098806/2020	2020-03-08	Europe / United Kingdom / England		2020-03-25
EPI_ISL_417296	hCoV-19/England/20109098906/2020	2020-03-06	Europe / United Kingdom / England		2020-03-25
EPI_ISL_417297	hCoV-19/England/20109099006/2020	2020-03-06	Europe / United Kingdom / England		2020-03-25
EPI_ISL_417298	hCoV-19/England/20109099106/2020	2020-03-08	Europe / United Kingdom / England		2020-03-25
EPI_ISL_417299	hCoV-19/England/20109099206/2020	2020-03-08	Europe / United Kingdom / England		2020-03-25
EPI_ISL_417301	hCoV-19/England/20110000606/2020	2020-03-06	Europe / United Kingdom / England		2020-03-25
EPI_ISL_417302	hCoV-19/England/20110000706/2020	2020-03-05	Europe / United Kingdom / England		2020-03-25
EPI_ISL_417306	hCoV-19/England/20110015106/2020	2020-03-08	Europe / United Kingdom / England		2020-03-25
EPI_ISL_417307	hCoV-19/England/20110023706/2020	2020-03-08	Europe / United Kingdom / England		2020-03-25
EPI_ISL_417311	hCoV-19/England/20110058706/2020	2020-03-09	Europe / United Kingdom / England		2020-03-25
EPI_ISL_417312	hCoV-19/England/20110059306/2020	2020-03-08	Europe / United Kingdom / England		2020-03-25
EPI_ISL_417313	hCoV-19/England/20110097506/2020	2020-03-08	Europe / United Kingdom / England		2020-03-25
EPI_ISL_417314	hCoV-19/England/20112112106/2020	2020-03-10	Europe / United Kingdom / England		2020-03-25
EPI_ISL_417315	hCoV-19/England/20118044606/2020	2020-03-13	Europe / United Kingdom / England		2020-03-25
EPI_ISL_417317	hCoV-19/USA/CA-SCCPHD-UC13/2020	2020-03-02	North America / USA / California / Santa Clara County	Workplace exposure	2020-03-25
EPI_ISL_417318	hCoV-19/USA/CA-SCCPHD-UC14/2020	2020-02-29	North America / USA / California / Santa Clara County	Workplace exposure	2020-03-25
EPI_ISL_417320	hCoV-19/USA/CA-SCCPHD-UC16/2020	2020-03-04	North America / USA / California / Santa Clara County		2020-03-25
EPI_ISL_417330	hCoV-19/USA/CA-CDPH-UC26/2020	2020-03-13	North America / USA / California / San Francisco County		2020-03-25
EPI_ISL_417333	hCoV-19/France/ARA-06042/2020	2020-03-04	Europe / France / Auvergne-Rh√¥ne-Alpes / Lyon		2020-03-25
EPI_ISL_417334	hCoV-19/France/ARA-06056/2020	2020-03-04	Europe / France / Auvergne-Rh√¥ne-Alpes / Lyon		2020-03-25
EPI_ISL_417335	hCoV-19/France/ARA-06573/2020	2020-03-06	Europe / France / Auvergne-Rh√¥ne-Alpes / Lyon		2020-03-25
EPI_ISL_417336	hCoV-19/France/ARA-0668/2020	2020-03-06	Europe / France / Auvergne-Rh√¥ne-Alpes / Lyon		2020-03-25
EPI_ISL_417337	hCoV-19/France/ARA-06625/2020	2020-03-07	Europe / France / Auvergne-Rh√¥ne-Alpes / Lyon		2020-03-25
EPI_ISL_417338	hCoV-19/France/ARA-06756/2020	2020-03-07	Europe / France / Auvergne-Rh√¥ne-Alpes / Macon		2020-03-25
EPI_ISL_417339	hCoV-19/France/ARA-06820/2020	2020-03-08	Europe / France / Auvergne-Rh√¥ne-Alpes / Lyon		2020-03-25
EPI_ISL_417340	hCoV-19/France/ARA-06813/2020	2020-03-07	Europe / France / Auvergne-Rh√¥ne-Alpes / Bourg-en-Bresse		2020-03-25
EPI_ISL_417341	hCoV-19/USA/WA-UW192/2020	2020-03-13	North America / USA / Washington		2020-03-25
EPI_ISL_417342	hCoV-19/USA/WA-UW193/2020	2020-03-13	North America / USA / Washington		2020-03-25
EPI_ISL_417343	hCoV-19/USA/WA-UW194/2020	2020-03-13	North America / USA / Washington		2020-03-25
EPI_ISL_417344	hCoV-19/USA/WA-UW195/2020	2020-03-13	North America / USA / Washington		2020-03-25
EPI_ISL_417345	hCoV-19/USA/WA-UW196/2020	2020-03-13	North America / USA / Washington		2020-03-25
EPI_ISL_417346	hCoV-19/USA/WA-UW197/2020	2020-03-12	North America / USA / Washington		2020-03-25
EPI_ISL_417347	hCoV-19/USA/WA-UW198/2020	2020-03-12	North America / USA / Washington		2020-03-25
EPI_ISL_417348	hCoV-19/USA/WA-UW199/2020	2020-03-13	North America / USA / Washington		2020-03-25
EPI_ISL_417349	hCoV-19/USA/WA-UW200/2020	2020-03-12	North America / USA / Washington		2020-03-25
EPI_ISL_417350	hCoV-19/USA/WA-UW201/2020	2020-03-12	North America / USA / Washington		2020-03-25
EPI_ISL_417351	hCoV-19/USA/WA-UW202/2020	2020-03-12	North America / USA / Washington		2020-03-25
EPI_ISL_417352	hCoV-19/USA/WA-UW203/2020	2020-03-12	North America / USA / Washington		2020-03-25
EPI_ISL_417353	hCoV-19/USA/WA-UW204/2020	2020-03-13	North America / USA / Washington		2020-03-25
EPI_ISL_417354	hCoV-19/USA/WA-UW205/2020	2020-03-13	North America / USA / Washington		2020-03-25
EPI_ISL_417355	hCoV-19/USA/WA-UW206/2020	2020-03-13	North America / USA / Washington		2020-03-25
EPI_ISL_417356	hCoV-19/USA/WA-UW207/2020	2020-03-13	North America / USA / Washington		2020-03-25
EPI_ISL_417358	hCoV-19/USA/WA-UW209/2020	2020-03-13	North America / USA / Washington		2020-03-25
EPI_ISL_417359	hCoV-19/USA/WA-UW210/2020	2020-03-14	North America / USA / Washington		2020-03-25
EPI_ISL_417360	hCoV-19/USA/WA-UW211/2020	2020-03-14	North America / USA / Washington		2020-03-25
EPI_ISL_417361	hCoV-19/USA/WA-UW212/2020	2020-03-14	North America / USA / Washington		2020-03-25
EPI_ISL_417362	hCoV-19/USA/CT-UW213/2020	2020-03-13	North America / USA / Connecticut		2020-03-25
EPI_ISL_417363	hCoV-19/USA/WA-UW214/2020	2020-03-14	North America / USA / Washington		2020-03-25
EPI_ISL_417364	hCoV-19/USA/WA-UW215/2020	2020-03-12	North America / USA / Washington		2020-03-25
EPI_ISL_417365	hCoV-19/USA/WA-UW216/2020	2020-03-14	North America / USA / Washington		2020-03-25
EPI_ISL_417366	hCoV-19/USA/WA-UW217/2020	2020-03-14	North America / USA / Washington		2020-03-25
EPI_ISL_417367	hCoV-19/USA/WA-UW218/2020	2020-03-13	North America / USA / Washington		2020-03-25
EPI_ISL_417368	hCoV-19/USA/un-UW219/2020	2020-03-13	North America / USA		2020-03-25
EPI_ISL_417369	hCoV-19/USA/WA-UW220/2020	2020-03-14	North America / USA / Washington		2020-03-25
EPI_ISL_417370	hCoV-19/USA/WA-UW221/2020	2020-03-14	North America / USA / Washington		2020-03-25
EPI_ISL_417371	hCoV-19/USA/WA-UW222/2020	2020-03-13	North America / USA / Washington		2020-03-25
EPI_ISL_417372	hCoV-19/USA/CT-UW223/2020	2020-03-13	North America / USA / Connecticut		2020-03-25
EPI_ISL_417373	hCoV-19/USA/CT-UW224/2020	2020-03-13	North America / USA / Connecticut		2020-03-25
EPI_ISL_417374	hCoV-19/USA/WA-UW225/2020	2020-03-15	North America / USA / Washington		2020-03-25
EPI_ISL_417375	hCoV-19/USA/WA-UW226/2020	2020-03-15	North America / USA / Washington		2020-03-25
EPI_ISL_417376	hCoV-19/USA/WA-UW227/2020	2020-03-15	North America / USA / Washington		2020-03-25
EPI_ISL_417377	hCoV-19/USA/WA-UW228/2020	2020-03-15	North America / USA / Washington		2020-03-25
EPI_ISL_417378	hCoV-19/USA/WA-UW229/2020	2020-03-14	North America / USA / Washington		2020-03-25
EPI_ISL_417380	hCoV-19/USA/WA-UW231/2020	2020-03-14	North America / USA / Washington		2020-03-25
EPI_ISL_417381	hCoV-19/USA/WA-UW232/2020	2020-03-14	North America / USA / Washington		2020-03-25
EPI_ISL_417382	hCoV-19/USA/WA-UW233/2020	2020-03-15	North America / USA / Washington		2020-03-25
EPI_ISL_417383	hCoV-19/Australia/NSW15/2020	2020-03-03	Oceania / Australia / New South Wales / Sydney		2020-03-25
EPI_ISL_417384	hCoV-19/Australia/NSW18/2020	2020-03-05	Oceania / Australia / New South Wales / Sydney		2020-03-25
EPI_ISL_417385	hCoV-19/Australia/NSW19/2020	2020-03-06	Oceania / Australia / New South Wales / Sydney		2020-03-25
EPI_ISL_417386	hCoV-19/Australia/NSW21/2020	2020-03-04	Oceania / Australia / New South Wales / Sydney		2020-03-25
EPI_ISL_417387	hCoV-19/Australia/NSW24/2020	2020-03-06	Oceania / Australia / New South Wales / Sydney		2020-03-25
EPI_ISL_417388	hCoV-19/Australia/NSW25/2020	2020-03-05	Oceania / Australia / New South Wales / Sydney		2020-03-25
EPI_ISL_417389	hCoV-19/Australia/NSW26/2020	2020-03-09	Oceania / Australia / New South Wales / Sydney		2020-03-25
EPI_ISL_417390	hCoV-19/Australia/NSW27/2020	2020-03-08	Oceania / Australia / New South Wales / Sydney		2020-03-25
EPI_ISL_417391	hCoV-19/Australia/NSW28/2020	2020-03-08	Oceania / Australia / New South Wales / Sydney		2020-03-25
EPI_ISL_417392	hCoV-19/Australia/NSW31/2020	2020-03-10	Oceania / Australia / New South Wales / Sydney		2020-03-25
EPI_ISL_417393	hCoV-19/Australia/NSW35/2020	2020-03-08	Oceania / Australia / New South Wales / Sydney		2020-03-25
EPI_ISL_417394	hCoV-19/Australia/NSW36/2020	2020-03-10	Oceania / Australia / New South Wales / Sydney		2020-03-25
EPI_ISL_417395	hCoV-19/Australia/NSW37/2020	2020-03-10	Oceania / Australia / New South Wales / Sydney		2020-03-25
EPI_ISL_417396	hCoV-19/Australia/NSW38/2020	2020-03-10	Oceania / Australia / New South Wales / Sydney		2020-03-25
EPI_ISL_417397	hCoV-19/Australia/NSW39/2020	2020-03-11	Oceania / Australia / New South Wales / Sydney		2020-03-25
EPI_ISL_417398	hCoV-19/Australia/NSW40/2020	2020-03-11	Oceania / Australia / New South Wales / Sydney		2020-03-25
EPI_ISL_417399	hCoV-19/Australia/NSW41/2020	2020-03-10	Oceania / Australia / New South Wales / Sydney		2020-03-25
EPI_ISL_417400	hCoV-19/Australia/NSW44/2020	2020-03-10	Oceania / Australia / New South Wales / Sydney		2020-03-25
EPI_ISL_417401	hCoV-19/Australia/NSW45/2020	2020-03-13	Oceania / Australia / New South Wales / Sydney		2020-03-25
EPI_ISL_417402	hCoV-19/Australia/NSW47/2020	2020-03-13	Oceania / Australia / New South Wales / Sydney		2020-03-25
EPI_ISL_417403	hCoV-19/Australia/NSW48/2020	2020-03-14	Oceania / Australia / New South Wales / Sydney		2020-03-25
EPI_ISL_417404	hCoV-19/Australia/NSW50/2020	2020-03-12	Oceania / Australia / New South Wales / Sydney		2020-03-25
EPI_ISL_417405	hCoV-19/Australia/NSW52/2020	2020-03-11	Oceania / Australia / New South Wales / Sydney		2020-03-25
EPI_ISL_417406	hCoV-19/Australia/NSW53/2020	2020-03-11	Oceania / Australia / New South Wales / Sydney		2020-03-25
EPI_ISL_417407	hCoV-19/Australia/NSW54/2020	2020-03-14	Oceania / Australia / New South Wales / Sydney		2020-03-25
EPI_ISL_417408	hCoV-19/Australia/NSW56/2020	2020-03-17	Oceania / Australia / New South Wales / Sydney		2020-03-25
EPI_ISL_417409	hCoV-19/Australia/NSW57/2020	2020-03-16	Oceania / Australia / New South Wales / Sydney		2020-03-25
EPI_ISL_417410	hCoV-19/Australia/NSW58/2020	2020-03-16	Oceania / Australia / New South Wales / Sydney		2020-03-25
EPI_ISL_417411	hCoV-19/Australia/NSW61/2020	2020-03-17	Oceania / Australia / New South Wales / Sydney		2020-03-25
EPI_ISL_417412	hCoV-19/Australia/NSW62/2020	2020-03-17	Oceania / Australia / New South Wales / Sydney		2020-03-25
EPI_ISL_417418	hCoV-19/Italy/FVG-ICGEB-S1/2020	2020-03-01	Europe / Italy / Friuli Venezia Giulia		2020-03-25
EPI_ISL_417419	hCoV-19/Italy/FVG-ICGEB-S5/2020	2020-03-01	Europe / Italy / Friuli Venezia Giulia		2020-03-25
EPI_ISL_417420	hCoV-19/Nan Chang/JX216/2020	2020-03-23	Asia / China / NanChang		2020-03-25
EPI_ISL_417421	hCoV-19/Italy/FVG-ICGEB-S8/2020	2020-03-01	Europe / Italy / Friuli Venezia Giulia		2020-03-25
EPI_ISL_417422	hCoV-19/Belgium/DHWM-03041/2020	2020-03-04	Europe / Belgium / Dilbeek		2020-03-25
EPI_ISL_417423	hCoV-19/Italy/FVG-ICGEB-S9/2020	2020-03-01	Europe / Italy / Friuli Venezia Giulia		2020-03-25
EPI_ISL_417424	hCoV-19/Belgium/KA-03042/2020	2020-03-04	Europe / Belgium / Kasterlee		2020-03-25
EPI_ISL_417425	hCoV-19/Belgium/VBK-03061/2020	2020-03-06	Europe / Belgium / Schoten		2020-03-25
EPI_ISL_417426	hCoV-19/Belgium/SQ-03043/2020	2020-03-04	Europe / Belgium / Leuven		2020-03-25
EPI_ISL_417427	hCoV-19/Belgium/VI-03027/2020	2020-03-02	Europe / Belgium / Sint-Pieters-Woluwe		2020-03-25
EPI_ISL_417428	hCoV-19/Belgium/FR-03029/2020	2020-03-02	Europe / Belgium / Rixensart		2020-03-25
EPI_ISL_417429	hCoV-19/Belgium/MMJ-03034/2020	2020-03-03	Europe / Belgium / Holsbeek		2020-03-25
EPI_ISL_417430	hCoV-19/Belgium/RT-03035/2020	2020-03-03	Europe / Belgium / Vorst		2020-03-25
EPI_ISL_417437	hCoV-19/DRC/KN-0054/2020	2020-03-17	Africa / Democratic Republic of the Congo / Kinshasa		2020-03-25
EPI_ISL_417438	hCoV-19/DRC/KN-0058/2020	2020-03-17	Africa / Democratic Republic of the Congo / Kinshasa		2020-03-25
EPI_ISL_417440	hCoV-19/DRC/KN-0060/2020	2020-03-17	Africa / Democratic Republic of the Congo / Kinshasa		2020-03-25
EPI_ISL_417442	hCoV-19/DRC/KN-0072/2020	2020-03-18	Africa / Democratic Republic of the Congo / Kinshasa		2020-03-25
EPI_ISL_417443	hCoV-19/Hong Kong/XM-PII-S4/2020	2020-01-22	Asia / Hong Kong	Hospital	2020-03-26
EPI_ISL_417444	hCoV-19/Pakistan/Gilgit1/2020	2020-03-04	Asia / Pakistan / Gilgit	Traveled from Iran, and returned to Pakistan 5 days before sample was collected	2020-03-25
EPI_ISL_417445	hCoV-19/Italy/LOM-UniMI01/2020	2020-02-24	Europe / Italy / Lombardy / Milan		2020-03-26
EPI_ISL_417447	hCoV-19/Italy/LOM-UniMI03/2020	2020-02-24	Europe / Italy / Lombardy / Milan		2020-03-26
EPI_ISL_417448	hCoV-19/USA/WA-UW234/2020	2020-03-14	North America / USA / Washington		2020-03-26
EPI_ISL_417449	hCoV-19/USA/WA-UW235/2020	2020-03-14	North America / USA / Washington		2020-03-26
EPI_ISL_417450	hCoV-19/USA/WA-UW236/2020	2020-03-14	North America / USA / Washington		2020-03-26
EPI_ISL_417451	hCoV-19/USA/WA-UW237/2020	2020-03-14	North America / USA / Washington		2020-03-26
EPI_ISL_417452	hCoV-19/USA/CT-UW238/2020	2020-03-12	North America / USA / Connecticut		2020-03-26
EPI_ISL_417453	hCoV-19/USA/WA-UW239/2020	2020-03-14	North America / USA / Washington		2020-03-26
EPI_ISL_417454	hCoV-19/USA/WA-UW240/2020	2020-03-14	North America / USA / Washington		2020-03-26
EPI_ISL_417455	hCoV-19/USA/WA-UW241/2020	2020-03-14	North America / USA / Washington		2020-03-26
EPI_ISL_417456	hCoV-19/USA/WA-UW242/2020	2020-03-13	North America / USA / Washington		2020-03-26
EPI_ISL_417457	hCoV-19/Germany/NW-HHU-12/2020	2020-03-10	Europe / Germany / North Rhine-Westphalia / Duesseldorf		2020-03-26
EPI_ISL_417458	hCoV-19/Germany/NW-HHU-13/2020	2020-03-11	Europe / Germany / North Rhine-Westphalia / Duesseldorf		2020-03-26
EPI_ISL_417459	hCoV-19/Germany/NW-HHU-14/2020	2020-03-11	Europe / Germany / North Rhine-Westphalia / Duesseldorf		2020-03-26
EPI_ISL_417460	hCoV-19/Germany/NW-HHU-15/2020	2020-03-11	Europe / Germany / North Rhine-Westphalia / Duesseldorf		2020-03-26
EPI_ISL_417461	hCoV-19/Germany/NW-HHU-16/2020	2020-03-11	Europe / Germany / North Rhine-Westphalia / Duesseldorf		2020-03-26
EPI_ISL_417462	hCoV-19/Germany/NW-HHU-17/2020	2020-03-11	Europe / Germany / North Rhine-Westphalia / Duesseldorf		2020-03-26
EPI_ISL_417463	hCoV-19/Germany/NW-HHU-18/2020	2020-03-13	Europe / Germany / North Rhine-Westphalia / Duesseldorf		2020-03-26
EPI_ISL_417464	hCoV-19/Germany/NW-HHU-19/2020	2020-03-14	Europe / Germany / North Rhine-Westphalia / Duesseldorf		2020-03-26
EPI_ISL_417465	hCoV-19/Germany/NW-HHU-20/2020	2020-03-14	Europe / Germany / North Rhine-Westphalia / Duesseldorf		2020-03-26
EPI_ISL_417466	hCoV-19/Germany/NW-HHU-21/2020	2020-03-14	Europe / Germany / North Rhine-Westphalia / Duesseldorf		2020-03-26
EPI_ISL_417467	hCoV-19/Germany/NW-HHU-22/2020	2020-03-15	Europe / Germany / North Rhine-Westphalia / Duesseldorf		2020-03-26
EPI_ISL_417468	hCoV-19/Germany/NW-HHU-23/2020	2020-03-16	Europe / Germany / North Rhine-Westphalia / Duesseldorf		2020-03-26
EPI_ISL_417469	hCoV-19/USA/MN31-MDH31/2020	2020-03-12	North America / USA / Minnesota		2020-03-26
EPI_ISL_417470	hCoV-19/USA/MN32-MDH32/2020	2020-03-12	North America / USA / Minnesota		2020-03-26
EPI_ISL_417471	hCoV-19/USA/MN34-MDH34/2020	2020-03-12	North America / USA / Minnesota		2020-03-26
EPI_ISL_417472	hCoV-19/USA/MN35-MDH35/2020	2020-03-12	North America / USA / Minnesota		2020-03-26
EPI_ISL_417473	hCoV-19/USA/MN36-MDH36/2020	2020-03-13	North America / USA / Minnesota		2020-03-26
EPI_ISL_417474	hCoV-19/USA/MN38-MDH38/2020	2020-03-12	North America / USA / Minnesota		2020-03-26
EPI_ISL_417475	hCoV-19/USA/MN39-MDH39/2020	2020-03-12	North America / USA / Minnesota		2020-03-26
EPI_ISL_417476	hCoV-19/USA/MN40-MDH40/2020	2020-03-12	North America / USA / Minnesota		2020-03-26
EPI_ISL_417477	hCoV-19/USA/MN41-MDH41/2020	2020-03-12	North America / USA / Minnesota		2020-03-26
EPI_ISL_417478	hCoV-19/USA/MN42-MDH42/2020	2020-03-13	North America / USA / Minnesota		2020-03-26
EPI_ISL_417479	hCoV-19/USA/MN43-MDH43/2020	2020-03-12	North America / USA / Minnesota		2020-03-26
EPI_ISL_417480	hCoV-19/USA/MN44-MDH44/2020	2020-03-12	North America / USA / Minnesota		2020-03-26
EPI_ISL_417481	hCoV-19/Iceland/LUH-01/2020	2020-03-13	Europe / Iceland / Reykjavik	Traveled from Netherlands	2020-03-26
EPI_ISL_417483	hCoV-19/Norway/1379/2020	2020-02-27	Europe / Norway / Oslo		2020-03-26
EPI_ISL_417484	hCoV-19/Norway/1380/2020	2020-02-26	Europe / Norway / Oslo		2020-03-26
EPI_ISL_417485	hCoV-19/Norway/1526/2020	2020-03-02	Europe / Norway / Oslo		2020-03-26
EPI_ISL_417486	hCoV-19/Norway/1538/2020	2020-03-01	Europe / Norway / Oslo		2020-03-26
EPI_ISL_417487	hCoV-19/Norway/1539/2020	2020-03-01	Europe / Norway / Oslo		2020-03-26
EPI_ISL_417488	hCoV-19/Norway/1493/2020	2020-02-29	Europe / Norway / Oslo		2020-03-26
EPI_ISL_417491	hCoV-19/Italy/MAR-UnivPM-1/2020	2020-03-03	Europe / Italy / Marche		2020-03-26
EPI_ISL_417492	hCoV-19/USA/MN45-MDH45/2020	2020-03-13	North America / USA / Minnesota		2020-03-26
EPI_ISL_417493	hCoV-19/USA/MN46-MDH46/2020	2020-03-13	North America / USA / Minnesota		2020-03-26
EPI_ISL_417494	hCoV-19/USA/MN47-MDH47/2020	2020-03-13	North America / USA / Minnesota		2020-03-26
EPI_ISL_417495	hCoV-19/USA/MN48-MDH48/2020	2020-03-13	North America / USA / Minnesota		2020-03-26
EPI_ISL_417496	hCoV-19/USA/MN51-MDH51/2020	2020-03-13	North America / USA / Minnesota		2020-03-26
EPI_ISL_417497	hCoV-19/USA/MN52-MDH52/2020	2020-03-13	North America / USA / Minnesota		2020-03-26
EPI_ISL_417498	hCoV-19/USA/MN53-MDH53/2020	2020-03-13	North America / USA / Minnesota		2020-03-26
EPI_ISL_417499	hCoV-19/USA/MN55-MDH55/2020	2020-03-13	North America / USA / Minnesota		2020-03-26
EPI_ISL_417500	hCoV-19/USA/MN56-MDH56/2020	2020-03-14	North America / USA / Minnesota		2020-03-26
EPI_ISL_417501	hCoV-19/USA/MN57-MDH57/2020	2020-03-14	North America / USA / Minnesota		2020-03-26
EPI_ISL_417502	hCoV-19/USA/MN58-MDH58/2020	2020-03-14	North America / USA / Minnesota		2020-03-26
EPI_ISL_417503	hCoV-19/USA/MN59-MDH59/2020	2020-03-14	North America / USA / Minnesota		2020-03-26
EPI_ISL_417504	hCoV-19/USA/WI-UW-15/2020	2020-03-16	North America / USA / Wisconsin		2020-03-26
EPI_ISL_417505	hCoV-19/USA/WI-UW-11/2020	2020-03-15	North America / USA / Wisconsin		2020-03-26
EPI_ISL_417506	hCoV-19/USA/WI-UW-12/2020	2020-03-16	North America / USA / Wisconsin		2020-03-27
EPI_ISL_417507	hCoV-19/USA/WI-UW-23/2020	2020-03-17	North America / USA / Wisconsin		2020-03-27
EPI_ISL_417508	hCoV-19/USA/WI-UW-21/2020	2020-03-16	North America / USA / Wisconsin		2020-03-27
EPI_ISL_417509	hCoV-19/USA/WI-UW-16/2020	2020-03-14	North America / USA / Wisconsin		2020-03-27
EPI_ISL_417510	hCoV-19/USA/WI-UW-19/2020	2020-03-16	North America / USA / Wisconsin		2020-03-27
EPI_ISL_417512	hCoV-19/USA/WI-UW-24/2020	2020-03-15	North America / USA / Wisconsin		2020-03-27
EPI_ISL_417513	hCoV-19/USA/WI-UW-14/2020	2020-03-16	North America / USA / Wisconsin		2020-03-27
EPI_ISL_417514	hCoV-19/USA/WI-UW-22/2020	2020-03-13	North America / USA / Wisconsin		2020-03-27
EPI_ISL_417515	hCoV-19/USA/WI-UW-18/2020	2020-03-17	North America / USA / Wisconsin		2020-03-27
EPI_ISL_417516	hCoV-19/USA/WI-UW-13/2020	2020-03-15	North America / USA / Wisconsin		2020-03-27
EPI_ISL_417519	hCoV-19/Taiwan/CGMH-CGU-06/2020	2020-03-05	Asia / Taiwan / Taoyuan		2020-03-27
EPI_ISL_417520	hCoV-19/Taiwan/CGMH-CGU-07/2020	2020-03-09	Asia / Taiwan / Taoyuan		2020-03-27
EPI_ISL_417521	hCoV-19/Taiwan/CGMH-CGU-08/2020	2020-03-10	Asia / Taiwan / Taoyuan		2020-03-27
EPI_ISL_417522	hCoV-19/Taiwan/CGMH-CGU-09/2020	2020-03-13	Asia / Taiwan / Taoyuan		2020-03-27
EPI_ISL_417523	hCoV-19/Taiwan/CGMH-CGU-10/2020	2020-03-13	Asia / Taiwan / Taoyuan		2020-03-27
EPI_ISL_417524	hCoV-19/Taiwan/CGMH-CGU-11/2020	2020-03-14	Asia / Taiwan / Taoyuan		2020-03-27
EPI_ISL_417525	hCoV-19/Taiwan/CGMH-CGU-12/2020	2020-03-14	Asia / Taiwan / Taoyuan		2020-03-27
EPI_ISL_417526	hCoV-19/Luxembourg/LNS9371718/2020	2020-03-18	Europe / Luxembourg		2020-03-27
EPI_ISL_417527	hCoV-19/Luxembourg/LNS2848109/2020	2020-03-18	Europe / Luxembourg		2020-03-27
EPI_ISL_417528	hCoV-19/Luxembourg/LNS3694003/2020	2020-03-18	Europe / Luxembourg		2020-03-27
EPI_ISL_417529	hCoV-19/Luxembourg/LNS5731562/2020	2020-03-18	Europe / Luxembourg		2020-03-27
EPI_ISL_417530	hCoV-19/Luxembourg/LNS2128808/2020	2020-03-18	Europe / Luxembourg		2020-03-27
EPI_ISL_417531	hCoV-19/Luxembourg/LNS2013896/2020	2020-03-18	Europe / Luxembourg		2020-03-27
EPI_ISL_417532	hCoV-19/Luxembourg/LNS8489624/2020	2020-03-18	Europe / Luxembourg		2020-03-27
EPI_ISL_417533	hCoV-19/Luxembourg/LNS6282845/2020	2020-03-18	Europe / Luxembourg		2020-03-27
EPI_ISL_417534	hCoV-19/Luxembourg/LNS0158952/2020	2020-03-18	Europe / Luxembourg		2020-03-27
EPI_ISL_417535	hCoV-19/Iceland/1/2020	2020-03-13	Europe / Iceland / Reykjavik	Traveled from Netherlands	2020-03-27
EPI_ISL_417536	hCoV-19/Iceland/10/2020	2020-03-16	Europe / Iceland / Reykjavik		2020-03-27
EPI_ISL_417537	hCoV-19/Iceland/100/2020	2020-03-16	Europe / Iceland / Reykjavik		2020-03-27
EPI_ISL_417538	hCoV-19/Iceland/104/2020	2020-03-17	Europe / Iceland / Reykjavik		2020-03-27
EPI_ISL_417539	hCoV-19/Iceland/11/2020	2020-03-16	Europe / Iceland / Reykjavik		2020-03-27
EPI_ISL_417540	hCoV-19/Iceland/115/2020	2020-03-17	Europe / Iceland / Reykjavik		2020-03-27
EPI_ISL_417541	hCoV-19/Iceland/116/2020	2020-03-17	Europe / Iceland / Reykjavik		2020-03-27
EPI_ISL_417542	hCoV-19/Iceland/117/2020	2020-03-17	Europe / Iceland / Reykjavik		2020-03-27
EPI_ISL_417543	hCoV-19/Iceland/118/2020	2020-03-17	Europe / Iceland / Reykjavik		2020-03-27
EPI_ISL_417544	hCoV-19/Iceland/119/2020	2020-03-17	Europe / Iceland / Reykjavik		2020-03-27
EPI_ISL_417545	hCoV-19/Iceland/120/2020	2020-03-17	Europe / Iceland / Reykjavik		2020-03-27
EPI_ISL_417548	hCoV-19/Iceland/170/2020	2020-03-17	Europe / Iceland / Reykjavik		2020-03-27
EPI_ISL_417549	hCoV-19/Iceland/171/2020	2020-03-14	Europe / Iceland / Reykjavik		2020-03-27
EPI_ISL_417550	hCoV-19/Iceland/184/2020	2020-03-16	Europe / Iceland / Reykjavik	Traveled from Germany	2020-03-27
EPI_ISL_417551	hCoV-19/Iceland/187/2020	2020-03-16	Europe / Iceland / Reykjavik		2020-03-27
EPI_ISL_417552	hCoV-19/Iceland/2/2020	2020-03-16	Europe / Iceland / Reykjavik		2020-03-27
EPI_ISL_417553	hCoV-19/Iceland/220/2020	2020-03-16	Europe / Iceland / Reykjavik		2020-03-27
EPI_ISL_417555	hCoV-19/Iceland/227/2020	2020-03-17	Europe / Iceland / Reykjavik		2020-03-27
EPI_ISL_417556	hCoV-19/Iceland/228/2020	2020-03-17	Europe / Iceland / Reykjavik		2020-03-27
EPI_ISL_417557	hCoV-19/Iceland/229/2020	2020-03-17	Europe / Iceland / Reykjavik		2020-03-27
EPI_ISL_417558	hCoV-19/Iceland/230/2020	2020-03-17	Europe / Iceland / Reykjavik		2020-03-27
EPI_ISL_417560	hCoV-19/Iceland/232/2020	2020-03-17	Europe / Iceland / Reykjavik		2020-03-27
EPI_ISL_417561	hCoV-19/Iceland/233/2020	2020-03-17	Europe / Iceland / Reykjavik	Traveled from United Kingdom	2020-03-27
EPI_ISL_417562	hCoV-19/Iceland/234/2020	2020-03-17	Europe / Iceland / Reykjavik	Traveled from Netherlands	2020-03-27
EPI_ISL_417563	hCoV-19/Iceland/235/2020	2020-03-16	Europe / Iceland / Reykjavik	Traveled from United Kingdom	2020-03-27
EPI_ISL_417564	hCoV-19/Iceland/236/2020	2020-03-17	Europe / Iceland / Reykjavik		2020-03-27
EPI_ISL_417565	hCoV-19/Iceland/237/2020	2020-03-17	Europe / Iceland / Reykjavik	Traveled from Gran Canary	2020-03-27
EPI_ISL_417566	hCoV-19/Iceland/238/2020	2020-03-17	Europe / Iceland / Reykjavik		2020-03-27
EPI_ISL_417567	hCoV-19/Iceland/239/2020	2020-03-17	Europe / Iceland / Reykjavik	Traveled from United Kingdom	2020-03-27
EPI_ISL_417568	hCoV-19/Iceland/240/2020	2020-03-17	Europe / Iceland / Reykjavik		2020-03-27
EPI_ISL_417569	hCoV-19/Iceland/241/2020	2020-03-17	Europe / Iceland / Reykjavik		2020-03-27
EPI_ISL_417570	hCoV-19/Iceland/242/2020	2020-03-17	Europe / Iceland / Reykjavik	Traveled from United Kingdom	2020-03-27
EPI_ISL_417571	hCoV-19/Iceland/243/2020	2020-03-17	Europe / Iceland / Reykjavik		2020-03-27
EPI_ISL_417572	hCoV-19/Iceland/244/2020	2020-03-17	Europe / Iceland / Reykjavik		2020-03-27
EPI_ISL_417573	hCoV-19/Iceland/245/2020	2020-03-16	Europe / Iceland / Reykjavik		2020-03-27
EPI_ISL_417574	hCoV-19/Iceland/246/2020	2020-03-17	Europe / Iceland / Reykjavik	Traveled from Spain	2020-03-27
EPI_ISL_417575	hCoV-19/Iceland/247/2020	2020-03-17	Europe / Iceland / Reykjavik		2020-03-27
EPI_ISL_417576	hCoV-19/Iceland/248/2020	2020-03-17	Europe / Iceland / Reykjavik	Traveled from United Kingdom	2020-03-27
EPI_ISL_417577	hCoV-19/Iceland/249/2020	2020-03-17	Europe / Iceland / Reykjavik		2020-03-27
EPI_ISL_417580	hCoV-19/Iceland/252/2020	2020-03-17	Europe / Iceland / Reykjavik		2020-03-27
EPI_ISL_417581	hCoV-19/Iceland/253/2020	2020-03-17	Europe / Iceland / Reykjavik	Traveled from Austria	2020-03-27
EPI_ISL_417582	hCoV-19/Iceland/254/2020	2020-03-17	Europe / Iceland / Reykjavik	Traveled from Austria	2020-03-27
EPI_ISL_417583	hCoV-19/Iceland/255/2020	2020-03-17	Europe / Iceland / Reykjavik		2020-03-27
EPI_ISL_417584	hCoV-19/Iceland/256/2020	2020-03-17	Europe / Iceland / Reykjavik	Traveled from United Kingdom	2020-03-27
EPI_ISL_417585	hCoV-19/Iceland/257/2020	2020-03-17	Europe / Iceland / Reykjavik	Traveled from United Kingdom	2020-03-27
EPI_ISL_417586	hCoV-19/Iceland/258/2020	2020-03-17	Europe / Iceland / Reykjavik		2020-03-27
EPI_ISL_417587	hCoV-19/Iceland/259/2020	2020-03-17	Europe / Iceland / Reykjavik	Traveled from USA	2020-03-27
EPI_ISL_417588	hCoV-19/Iceland/260/2020	2020-03-17	Europe / Iceland / Reykjavik		2020-03-27
EPI_ISL_417589	hCoV-19/Iceland/261/2020	2020-03-17	Europe / Iceland / Reykjavik	Traveled from Spain	2020-03-27
EPI_ISL_417590	hCoV-19/Iceland/262/2020	2020-03-18	Europe / Iceland / Reykjavik		2020-03-27
EPI_ISL_417591	hCoV-19/Iceland/263/2020	2020-03-17	Europe / Iceland / Reykjavik	Traveled from Netherlands	2020-03-27
EPI_ISL_417592	hCoV-19/Iceland/264/2020	2020-03-17	Europe / Iceland / Reykjavik		2020-03-27
EPI_ISL_417595	hCoV-19/Iceland/267/2020	2020-03-17	Europe / Iceland / Reykjavik	Traveled from United Kingdom	2020-03-27
EPI_ISL_417596	hCoV-19/Iceland/268/2020	2020-03-17	Europe / Iceland / Reykjavik		2020-03-27
EPI_ISL_417597	hCoV-19/Iceland/269/2020	2020-03-17	Europe / Iceland / Reykjavik		2020-03-27
EPI_ISL_417598	hCoV-19/Iceland/270/2020	2020-03-17	Europe / Iceland / Reykjavik		2020-03-27
EPI_ISL_417599	hCoV-19/Iceland/271/2020	2020-03-17	Europe / Iceland / Reykjavik		2020-03-27
EPI_ISL_417600	hCoV-19/Iceland/272/2020	2020-03-17	Europe / Iceland / Reykjavik		2020-03-27
EPI_ISL_417601	hCoV-19/Iceland/273/2020	2020-03-17	Europe / Iceland / Reykjavik		2020-03-27
EPI_ISL_417602	hCoV-19/Iceland/274/2020	2020-03-17	Europe / Iceland / Reykjavik		2020-03-27
EPI_ISL_417603	hCoV-19/Iceland/275/2020	2020-03-17	Europe / Iceland / Reykjavik		2020-03-27
EPI_ISL_417604	hCoV-19/Iceland/276/2020	2020-03-17	Europe / Iceland / Reykjavik		2020-03-27
EPI_ISL_417605	hCoV-19/Iceland/277/2020	2020-03-17	Europe / Iceland / Reykjavik		2020-03-27
EPI_ISL_417607	hCoV-19/Iceland/279/2020	2020-03-17	Europe / Iceland / Reykjavik		2020-03-27
EPI_ISL_417608	hCoV-19/Iceland/280/2020	2020-03-17	Europe / Iceland / Reykjavik		2020-03-27
EPI_ISL_417609	hCoV-19/Iceland/281/2020	2020-03-17	Europe / Iceland / Reykjavik	Traveled from Spain	2020-03-27
EPI_ISL_417610	hCoV-19/Iceland/282/2020	2020-03-17	Europe / Iceland / Reykjavik	Traveled from Austria	2020-03-27
EPI_ISL_417611	hCoV-19/Iceland/283/2020	2020-03-17	Europe / Iceland / Reykjavik		2020-03-27
EPI_ISL_417612	hCoV-19/Iceland/284/2020	2020-03-17	Europe / Iceland / Reykjavik		2020-03-27
EPI_ISL_417613	hCoV-19/Iceland/285/2020	2020-03-17	Europe / Iceland / Reykjavik		2020-03-27
EPI_ISL_417614	hCoV-19/Iceland/286/2020	2020-03-18	Europe / Iceland / Reykjavik		2020-03-27
EPI_ISL_417615	hCoV-19/Iceland/287/2020	2020-03-18	Europe / Iceland / Reykjavik	Traveled from USA	2020-03-27
EPI_ISL_417618	hCoV-19/Iceland/29/2020	2020-03-16	Europe / Iceland / Reykjavik	Traveled from USA	2020-03-27
EPI_ISL_417619	hCoV-19/Iceland/290/2020	2020-03-18	Europe / Iceland / Reykjavik		2020-03-27
EPI_ISL_417620	hCoV-19/Iceland/291/2020	2020-03-18	Europe / Iceland / Reykjavik		2020-03-27
EPI_ISL_417621	hCoV-19/Iceland/292/2020	2020-03-18	Europe / Iceland / Reykjavik		2020-03-27
EPI_ISL_417622	hCoV-19/Iceland/293/2020	2020-03-18	Europe / Iceland / Reykjavik	Traveled from Austria	2020-03-27
EPI_ISL_417623	hCoV-19/Iceland/294/2020	2020-03-18	Europe / Iceland / Reykjavik		2020-03-27
EPI_ISL_417625	hCoV-19/Iceland/296/2020	2020-03-18	Europe / Iceland / Reykjavik		2020-03-27
EPI_ISL_417626	hCoV-19/Iceland/297/2020	2020-03-18	Europe / Iceland / Reykjavik		2020-03-27
EPI_ISL_417627	hCoV-19/Iceland/298/2020	2020-03-18	Europe / Iceland / Reykjavik		2020-03-27
EPI_ISL_417628	hCoV-19/Iceland/299/2020	2020-03-18	Europe / Iceland / Reykjavik		2020-03-27
EPI_ISL_417629	hCoV-19/Iceland/300/2020	2020-03-18	Europe / Iceland / Reykjavik		2020-03-27
EPI_ISL_417630	hCoV-19/Iceland/301/2020	2020-03-18	Europe / Iceland / Reykjavik		2020-03-27
EPI_ISL_417632	hCoV-19/Iceland/303/2020	2020-03-18	Europe / Iceland / Reykjavik		2020-03-27
EPI_ISL_417633	hCoV-19/Iceland/304/2020	2020-03-17	Europe / Iceland / Reykjavik		2020-03-27
EPI_ISL_417634	hCoV-19/Iceland/305/2020	2020-03-18	Europe / Iceland / Reykjavik		2020-03-27
EPI_ISL_417635	hCoV-19/Iceland/306/2020	2020-03-18	Europe / Iceland / Reykjavik		2020-03-27
EPI_ISL_417636	hCoV-19/Iceland/307/2020	2020-03-18	Europe / Iceland / Reykjavik		2020-03-27
EPI_ISL_417637	hCoV-19/Iceland/308/2020	2020-03-18	Europe / Iceland / Reykjavik	Traveled from France	2020-03-27
EPI_ISL_417638	hCoV-19/Iceland/309/2020	2020-03-18	Europe / Iceland / Reykjavik		2020-03-27
EPI_ISL_417639	hCoV-19/Iceland/310/2020	2020-03-18	Europe / Iceland / Reykjavik		2020-03-27
EPI_ISL_417641	hCoV-19/Iceland/312/2020	2020-03-18	Europe / Iceland / Reykjavik	Traveled from Austria	2020-03-27
EPI_ISL_417642	hCoV-19/Iceland/313/2020	2020-03-18	Europe / Iceland / Reykjavik	Traveled from Austria	2020-03-27
EPI_ISL_417643	hCoV-19/Iceland/314/2020	2020-03-18	Europe / Iceland / Reykjavik	Traveled from Austria	2020-03-27
EPI_ISL_417644	hCoV-19/Iceland/315/2020	2020-03-18	Europe / Iceland / Reykjavik		2020-03-27
EPI_ISL_417645	hCoV-19/Iceland/316/2020	2020-03-18	Europe / Iceland / Reykjavik		2020-03-27
EPI_ISL_417646	hCoV-19/Iceland/317/2020	2020-03-18	Europe / Iceland / Reykjavik		2020-03-27
EPI_ISL_417647	hCoV-19/Iceland/318/2020	2020-03-18	Europe / Iceland / Reykjavik	Traveled from Croatia	2020-03-27
EPI_ISL_417649	hCoV-19/Iceland/320/2020	2020-03-18	Europe / Iceland / Reykjavik		2020-03-27
EPI_ISL_417650	hCoV-19/Iceland/321/2020	2020-03-18	Europe / Iceland / Reykjavik		2020-03-27
EPI_ISL_417651	hCoV-19/Iceland/322/2020	2020-03-18	Europe / Iceland / Reykjavik		2020-03-27
EPI_ISL_417652	hCoV-19/Iceland/323/2020	2020-03-18	Europe / Iceland / Reykjavik		2020-03-27
EPI_ISL_417653	hCoV-19/Iceland/324/2020	2020-03-18	Europe / Iceland / Reykjavik		2020-03-27
EPI_ISL_417654	hCoV-19/Iceland/325/2020	2020-03-18	Europe / Iceland / Reykjavik	Traveled from Austria	2020-03-27
EPI_ISL_417655	hCoV-19/Iceland/326/2020	2020-03-14	Europe / Iceland / Reykjavik		2020-03-27
EPI_ISL_417657	hCoV-19/Iceland/328/2020	2020-03-13	Europe / Iceland / Reykjavik	Traveled from Germany	2020-03-27
EPI_ISL_417659	hCoV-19/Iceland/330/2020	2020-03-14	Europe / Iceland / Reykjavik		2020-03-27
EPI_ISL_417660	hCoV-19/Iceland/331/2020	2020-03-14	Europe / Iceland / Reykjavik		2020-03-27
EPI_ISL_417662	hCoV-19/Iceland/333/2020	2020-03-14	Europe / Iceland / Reykjavik	Traveled from Germany	2020-03-27
EPI_ISL_417663	hCoV-19/Iceland/334/2020	2020-03-14	Europe / Iceland / Reykjavik	Traveled from United Kingdom	2020-03-27
EPI_ISL_417664	hCoV-19/Iceland/335/2020	2020-03-13	Europe / Iceland / Reykjavik		2020-03-27
EPI_ISL_417665	hCoV-19/Iceland/336/2020	2020-03-14	Europe / Iceland / Reykjavik	Traveled from USA	2020-03-27
EPI_ISL_417666	hCoV-19/Iceland/337/2020	2020-03-15	Europe / Iceland / Reykjavik	Traveled from United Kingdom	2020-03-27
EPI_ISL_417667	hCoV-19/Iceland/338/2020	2020-03-15	Europe / Iceland / Reykjavik	Traveled from Austria	2020-03-27
EPI_ISL_417668	hCoV-19/Iceland/339/2020	2020-03-15	Europe / Iceland / Reykjavik		2020-03-27
EPI_ISL_417670	hCoV-19/Iceland/341/2020	2020-03-15	Europe / Iceland / Reykjavik		2020-03-27
EPI_ISL_417672	hCoV-19/Iceland/38/2020	2020-03-16	Europe / Iceland / Reykjavik	Traveled from United Kingdom	2020-03-27
EPI_ISL_417675	hCoV-19/Iceland/88/2020	2020-03-10	Europe / Iceland / Reykjavik	Traveled from Austria	2020-03-27
EPI_ISL_417676	hCoV-19/Iceland/98/2020	2020-03-16	Europe / Iceland / Reykjavik		2020-03-27
EPI_ISL_417677	hCoV-19/Iceland/39/2020	2020-03-04	Europe / Iceland / Reykjavik	Traveled from Austria	2020-03-27
EPI_ISL_417678	hCoV-19/Iceland/185/2020	2020-03-16	Europe / Iceland / Reykjavik		2020-03-27
EPI_ISL_417679	hCoV-19/Iceland/79/2020	2020-03-09	Europe / Iceland / Reykjavik		2020-03-27
EPI_ISL_417680	hCoV-19/Iceland/177/2020	2020-03-15	Europe / Iceland / Reykjavik		2020-03-27
EPI_ISL_417681	hCoV-19/Iceland/37/2020	2020-03-04	Europe / Iceland / Reykjavik	Traveled from Italy	2020-03-27
EPI_ISL_417682	hCoV-19/Iceland/101/2020	2020-03-10	Europe / Iceland / Reykjavik	Traveled from Denmark	2020-03-27
EPI_ISL_417683	hCoV-19/Iceland/47/2020	2020-03-05	Europe / Iceland / Reykjavik	Traveled from Austria	2020-03-27
EPI_ISL_417684	hCoV-19/Iceland/54/2020	2020-03-06	Europe / Iceland / Reykjavik		2020-03-27
EPI_ISL_417685	hCoV-19/Iceland/215/2020	2020-03-16	Europe / Iceland / Reykjavik	Traveled from Austria	2020-03-27
EPI_ISL_417687	hCoV-19/Iceland/55/2020	2020-03-06	Europe / Iceland / Reykjavik		2020-03-27
EPI_ISL_417688	hCoV-19/Iceland/12/2020	2020-03-01	Europe / Iceland / Reykjavik	Traveled from Italy	2020-03-27
EPI_ISL_417689	hCoV-19/Iceland/160/2020	2020-03-13	Europe / Iceland / Reykjavik		2020-03-27
EPI_ISL_417690	hCoV-19/Iceland/125/2020	2020-03-11	Europe / Iceland / Reykjavik	Traveled from Denmark	2020-03-27
EPI_ISL_417691	hCoV-19/Iceland/111/2020	2020-03-11	Europe / Iceland / Reykjavik	Traveled from Italy	2020-03-27
EPI_ISL_417692	hCoV-19/Iceland/57/2020	2020-03-06	Europe / Iceland / Reykjavik		2020-03-27
EPI_ISL_417693	hCoV-19/Iceland/25/2020	2020-03-02	Europe / Iceland / Reykjavik	Traveled from Austria	2020-03-27
EPI_ISL_417694	hCoV-19/Iceland/3/2020	2020-03-13	Europe / Iceland / Reykjavik	Traveled from Italy	2020-03-27
EPI_ISL_417695	hCoV-19/Iceland/20/2020	2020-03-02	Europe / Iceland / Reykjavik	Traveled from Italy	2020-03-27
EPI_ISL_417696	hCoV-19/Iceland/135/2020	2020-03-12	Europe / Iceland / Reykjavik		2020-03-27
EPI_ISL_417697	hCoV-19/Iceland/35/2020	2020-03-04	Europe / Iceland / Reykjavik	Traveled from Italy	2020-03-27
EPI_ISL_417698	hCoV-19/Iceland/103/2020	2020-03-10	Europe / Iceland / Reykjavik	Traveled from Italy	2020-03-27
EPI_ISL_417699	hCoV-19/Iceland/206/2020	2020-03-16	Europe / Iceland / Reykjavik		2020-03-27
EPI_ISL_417700	hCoV-19/Iceland/173/2020	2020-03-15	Europe / Iceland / Reykjavik	Traveled from Italy	2020-03-27
EPI_ISL_417701	hCoV-19/Iceland/74/2020	2020-03-09	Europe / Iceland / Reykjavik	Traveled from Austria	2020-03-27
EPI_ISL_417702	hCoV-19/Iceland/33/2020	2020-03-03	Europe / Iceland / Reykjavik	Traveled from Italy	2020-03-27
EPI_ISL_417703	hCoV-19/Iceland/179/2020	2020-03-16	Europe / Iceland / Reykjavik		2020-03-27
EPI_ISL_417704	hCoV-19/Iceland/92/2020	2020-03-10	Europe / Iceland / Reykjavik	Traveled from Austria	2020-03-27
EPI_ISL_417705	hCoV-19/Iceland/65/2020	2020-03-07	Europe / Iceland / Reykjavik		2020-03-27
EPI_ISL_417706	hCoV-19/Iceland/199/2020	2020-03-16	Europe / Iceland / Reykjavik	Traveled from Austria	2020-03-27
EPI_ISL_417709	hCoV-19/Iceland/189/2020	2020-03-16	Europe / Iceland / Reykjavik		2020-03-27
EPI_ISL_417711	hCoV-19/Iceland/150/2020	2020-03-13	Europe / Iceland / Reykjavik	Traveled from Austria	2020-03-27
EPI_ISL_417712	hCoV-19/Iceland/172/2020	2020-03-15	Europe / Iceland / Reykjavik		2020-03-27
EPI_ISL_417713	hCoV-19/Iceland/130/2020	2020-03-12	Europe / Iceland / Reykjavik		2020-03-27
EPI_ISL_417714	hCoV-19/Iceland/129/2020	2020-03-12	Europe / Iceland / Reykjavik		2020-03-27
EPI_ISL_417715	hCoV-19/Iceland/45/2020	2020-03-04	Europe / Iceland / Reykjavik	Traveled from Austria	2020-03-27
EPI_ISL_417716	hCoV-19/Iceland/174/2020	2020-03-16	Europe / Iceland / Reykjavik		2020-03-27
EPI_ISL_417717	hCoV-19/Iceland/195/2020	2020-03-16	Europe / Iceland / Reykjavik	Traveled from USA	2020-03-27
EPI_ISL_417718	hCoV-19/Iceland/49/2020	2020-03-05	Europe / Iceland / Reykjavik	Traveled from Italy	2020-03-27
EPI_ISL_417720	hCoV-19/Iceland/138/2020	2020-03-12	Europe / Iceland / Reykjavik	Traveled from USA	2020-03-27
EPI_ISL_417721	hCoV-19/Iceland/27/2020	2020-03-03	Europe / Iceland / Reykjavik	Traveled from Austria	2020-03-27
EPI_ISL_417722	hCoV-19/Iceland/110/2020	2020-03-11	Europe / Iceland / Reykjavik	Traveled from Germany	2020-03-27
EPI_ISL_417724	hCoV-19/Iceland/182/2020	2020-03-16	Europe / Iceland / Reykjavik	Traveled from USA	2020-03-27
EPI_ISL_417725	hCoV-19/Iceland/161/2020	2020-03-14	Europe / Iceland / Reykjavik		2020-03-27
EPI_ISL_417726	hCoV-19/Iceland/75/2020	2020-03-09	Europe / Iceland / Reykjavik		2020-03-27
EPI_ISL_417727	hCoV-19/Iceland/127/2020	2020-03-12	Europe / Iceland / Reykjavik	Traveled from United Kingdom	2020-03-27
EPI_ISL_417728	hCoV-19/Iceland/70/2020	2020-03-08	Europe / Iceland / Reykjavik	Traveled from Italy	2020-03-27
EPI_ISL_417730	hCoV-19/Iceland/93/2020	2020-03-10	Europe / Iceland / Reykjavik	Traveled from Italy	2020-03-27
EPI_ISL_417731	hCoV-19/Iceland/61/2020	2020-03-06	Europe / Iceland / Reykjavik		2020-03-27
EPI_ISL_417732	hCoV-19/Iceland/94/2020	2020-03-10	Europe / Iceland / Reykjavik	Traveled from Switzerland	2020-03-27
EPI_ISL_417733	hCoV-19/Iceland/207/2020	2020-03-16	Europe / Iceland / Reykjavik		2020-03-27
EPI_ISL_417734	hCoV-19/Iceland/22/2020	2020-03-02	Europe / Iceland / Reykjavik	Traveled from Italy	2020-03-27
EPI_ISL_417735	hCoV-19/Iceland/134/2020	2020-03-12	Europe / Iceland / Reykjavik		2020-03-27
EPI_ISL_417736	hCoV-19/Iceland/14/2020	2020-03-01	Europe / Iceland / Reykjavik	Traveled from Italy	2020-03-27
EPI_ISL_417737	hCoV-19/Iceland/155/2020	2020-03-15	Europe / Iceland / Reykjavik		2020-03-27
EPI_ISL_417738	hCoV-19/Iceland/89/2020	2020-03-10	Europe / Iceland / Reykjavik		2020-03-27
EPI_ISL_417739	hCoV-19/Iceland/5/2020	2020-03-13	Europe / Iceland / Reykjavik		2020-03-27
EPI_ISL_417740	hCoV-19/Iceland/7/2020	2020-03-15	Europe / Iceland / Reykjavik		2020-03-27
EPI_ISL_417741	hCoV-19/Iceland/145/2020	2020-03-13	Europe / Iceland / Reykjavik		2020-03-27
EPI_ISL_417742	hCoV-19/Iceland/197/2020	2020-03-16	Europe / Iceland / Reykjavik		2020-03-27
EPI_ISL_417743	hCoV-19/Iceland/200/2020	2020-03-16	Europe / Iceland / Reykjavik	Traveled from Austria	2020-03-27
EPI_ISL_417744	hCoV-19/Iceland/137/2020	2020-03-13	Europe / Iceland / Reykjavik	Traveled from Switzerland	2020-03-27
EPI_ISL_417745	hCoV-19/Iceland/152/2020	2020-03-13	Europe / Iceland / Reykjavik		2020-03-27
EPI_ISL_417746	hCoV-19/Iceland/183/2020	2020-03-16	Europe / Iceland / Reykjavik	Traveled from Austria	2020-03-27
EPI_ISL_417747	hCoV-19/Iceland/24/2020	2020-03-11	Europe / Iceland / Reykjavik	Traveled from Italy	2020-03-27
EPI_ISL_417748	hCoV-19/Iceland/109/2020	2020-03-11	Europe / Iceland / Reykjavik	Traveled from Austria	2020-03-27
EPI_ISL_417749	hCoV-19/Iceland/69/2020	2020-03-08	Europe / Iceland / Reykjavik	Traveled from Italy	2020-03-27
EPI_ISL_417750	hCoV-19/Iceland/202/2020	2020-03-16	Europe / Iceland / Reykjavik		2020-03-27
EPI_ISL_417752	hCoV-19/Iceland/213/2020	2020-03-16	Europe / Iceland / Reykjavik		2020-03-27
EPI_ISL_417753	hCoV-19/Iceland/180/2020	2020-03-16	Europe / Iceland / Reykjavik		2020-03-27
EPI_ISL_417754	hCoV-19/Iceland/226/2020	2020-03-16	Europe / Iceland / Reykjavik	Traveled from United Kingdom	2020-03-27
EPI_ISL_417755	hCoV-19/Iceland/169/2020	2020-03-13	Europe / Iceland / Reykjavik		2020-03-27
EPI_ISL_417757	hCoV-19/Iceland/62/2020	2020-03-06	Europe / Iceland / Reykjavik		2020-03-27
EPI_ISL_417758	hCoV-19/Iceland/164/2020	2020-03-14	Europe / Iceland / Reykjavik	Traveled from Italy	2020-03-27
EPI_ISL_417759	hCoV-19/Iceland/166/2020	2020-03-13	Europe / Iceland / Reykjavik	Traveled from Austria	2020-03-27
EPI_ISL_417761	hCoV-19/Iceland/84/2020	2020-03-10	Europe / Iceland / Reykjavik	Traveled from Austria	2020-03-27
EPI_ISL_417762	hCoV-19/Iceland/191/2020	2020-03-16	Europe / Iceland / Reykjavik	Traveled from USA	2020-03-27
EPI_ISL_417763	hCoV-19/Iceland/211/2020	2020-03-16	Europe / Iceland / Reykjavik		2020-03-27
EPI_ISL_417764	hCoV-19/Iceland/209/2020	2020-03-16	Europe / Iceland / Reykjavik	Traveled from Austria	2020-03-27
EPI_ISL_417765	hCoV-19/Iceland/13/2020	2020-02-27	Europe / Iceland / Reykjavik	Traveled from Italy	2020-03-27
EPI_ISL_417766	hCoV-19/Iceland/208/2020	2020-03-16	Europe / Iceland / Reykjavik		2020-03-27
EPI_ISL_417769	hCoV-19/Iceland/50/2020	2020-03-05	Europe / Iceland / Reykjavik		2020-03-27
EPI_ISL_417770	hCoV-19/Iceland/112/2020	2020-03-11	Europe / Iceland / Reykjavik	Traveled from Switzerland	2020-03-27
EPI_ISL_417771	hCoV-19/Iceland/131/2020	2020-03-12	Europe / Iceland / Reykjavik		2020-03-27
EPI_ISL_417772	hCoV-19/Iceland/162/2020	2020-03-14	Europe / Iceland / Reykjavik		2020-03-27
EPI_ISL_417773	hCoV-19/Iceland/30/2020	2020-03-03	Europe / Iceland / Reykjavik	Traveled from Austria	2020-03-27
EPI_ISL_417774	hCoV-19/Iceland/175/2020	2020-03-16	Europe / Iceland / Reykjavik		2020-03-27
EPI_ISL_417775	hCoV-19/Iceland/163/2020	2020-03-14	Europe / Iceland / Reykjavik	Traveled from Italy	2020-03-27
EPI_ISL_417777	hCoV-19/Iceland/102/2020	2020-03-10	Europe / Iceland / Reykjavik	Traveled from Switzerland	2020-03-27
EPI_ISL_417779	hCoV-19/Iceland/106/2020	2020-03-11	Europe / Iceland / Reykjavik	Traveled from Austria	2020-03-27
EPI_ISL_417781	hCoV-19/Iceland/113/2020	2020-03-11	Europe / Iceland / Reykjavik	Traveled from Italy	2020-03-27
EPI_ISL_417783	hCoV-19/Iceland/123/2020	2020-03-11	Europe / Iceland / Reykjavik	Traveled from United Kingdom	2020-03-27
EPI_ISL_417784	hCoV-19/Iceland/124/2020	2020-03-12	Europe / Iceland / Reykjavik		2020-03-27
EPI_ISL_417785	hCoV-19/Iceland/126/2020	2020-03-12	Europe / Iceland / Reykjavik		2020-03-27
EPI_ISL_417786	hCoV-19/Iceland/128/2020	2020-03-12	Europe / Iceland / Reykjavik		2020-03-27
EPI_ISL_417787	hCoV-19/Iceland/132/2020	2020-03-12	Europe / Iceland / Reykjavik	Traveled from Austria	2020-03-27
EPI_ISL_417788	hCoV-19/Iceland/133/2020	2020-03-12	Europe / Iceland / Reykjavik	Traveled from United Kingdom	2020-03-27
EPI_ISL_417789	hCoV-19/Iceland/136/2020	2020-03-12	Europe / Iceland / Reykjavik	Traveled from USA	2020-03-27
EPI_ISL_417790	hCoV-19/Iceland/139/2020	2020-03-12	Europe / Iceland / Reykjavik		2020-03-27
EPI_ISL_417791	hCoV-19/Iceland/140/2020	2020-03-12	Europe / Iceland / Reykjavik	Traveled from USA	2020-03-27
EPI_ISL_417792	hCoV-19/Iceland/141/2020	2020-03-13	Europe / Iceland / Reykjavik	Traveled from Switzerland	2020-03-27
EPI_ISL_417793	hCoV-19/Iceland/142/2020	2020-03-13	Europe / Iceland / Reykjavik	Traveled from United Kingdom	2020-03-27
EPI_ISL_417795	hCoV-19/Iceland/144/2020	2020-03-13	Europe / Iceland / Reykjavik		2020-03-27
EPI_ISL_417796	hCoV-19/Iceland/146/2020	2020-03-13	Europe / Iceland / Reykjavik	Traveled from Austria	2020-03-27
EPI_ISL_417797	hCoV-19/Iceland/147/2020	2020-03-13	Europe / Iceland / Reykjavik		2020-03-27
EPI_ISL_417798	hCoV-19/Iceland/148/2020	2020-03-13	Europe / Iceland / Reykjavik	Traveled from Switzerland	2020-03-27
EPI_ISL_417799	hCoV-19/Iceland/149/2020	2020-03-13	Europe / Iceland / Reykjavik	Traveled from Italy	2020-03-27
EPI_ISL_417800	hCoV-19/Iceland/15/2020	2020-03-02	Europe / Iceland / Reykjavik	Traveled from Italy	2020-03-27
EPI_ISL_417801	hCoV-19/Iceland/151/2020	2020-03-13	Europe / Iceland / Reykjavik		2020-03-27
EPI_ISL_417802	hCoV-19/Iceland/153/2020	2020-03-13	Europe / Iceland / Reykjavik		2020-03-27
EPI_ISL_417803	hCoV-19/Iceland/156/2020	2020-03-13	Europe / Iceland / Reykjavik	Traveled from Austria	2020-03-27
EPI_ISL_417804	hCoV-19/Iceland/157/2020	2020-03-13	Europe / Iceland / Reykjavik	Traveled from Austria	2020-03-27
EPI_ISL_417805	hCoV-19/Iceland/158/2020	2020-03-13	Europe / Iceland / Reykjavik		2020-03-27
EPI_ISL_417806	hCoV-19/Iceland/159/2020	2020-03-13	Europe / Iceland / Reykjavik		2020-03-27
EPI_ISL_417808	hCoV-19/Iceland/165/2020	2020-03-15	Europe / Iceland / Reykjavik		2020-03-27
EPI_ISL_417809	hCoV-19/Iceland/167/2020	2020-03-15	Europe / Iceland / Reykjavik		2020-03-27
EPI_ISL_417810	hCoV-19/Iceland/168/2020	2020-03-13	Europe / Iceland / Reykjavik		2020-03-27
EPI_ISL_417812	hCoV-19/Iceland/176/2020	2020-03-14	Europe / Iceland / Reykjavik		2020-03-27
EPI_ISL_417813	hCoV-19/Iceland/178/2020	2020-03-15	Europe / Iceland / Reykjavik	Traveled from Austria	2020-03-27
EPI_ISL_417814	hCoV-19/Iceland/181/2020	2020-03-16	Europe / Iceland / Reykjavik		2020-03-27
EPI_ISL_417815	hCoV-19/Iceland/186/2020	2020-03-16	Europe / Iceland / Reykjavik		2020-03-27
EPI_ISL_417817	hCoV-19/Iceland/19/2020	2020-03-02	Europe / Iceland / Reykjavik	Traveled from Italy	2020-03-27
EPI_ISL_417818	hCoV-19/Iceland/190/2020	2020-03-16	Europe / Iceland / Reykjavik	Traveled from USA	2020-03-27
EPI_ISL_417819	hCoV-19/Iceland/192/2020	2020-03-15	Europe / Iceland / Reykjavik		2020-03-27
EPI_ISL_417820	hCoV-19/Iceland/193/2020	2020-03-16	Europe / Iceland / Reykjavik	Traveled from Spain	2020-03-27
EPI_ISL_417822	hCoV-19/Iceland/196/2020	2020-03-16	Europe / Iceland / Reykjavik		2020-03-27
EPI_ISL_417823	hCoV-19/Iceland/198/2020	2020-03-16	Europe / Iceland / Reykjavik	Traveled from Austria	2020-03-27
EPI_ISL_417824	hCoV-19/Iceland/201/2020	2020-03-16	Europe / Iceland / Reykjavik		2020-03-27
EPI_ISL_417825	hCoV-19/Iceland/203/2020	2020-03-16	Europe / Iceland / Reykjavik	Traveled from United Kingdom	2020-03-27
EPI_ISL_417826	hCoV-19/Iceland/204/2020	2020-03-16	Europe / Iceland / Reykjavik		2020-03-27
EPI_ISL_417827	hCoV-19/Iceland/205/2020	2020-03-16	Europe / Iceland / Reykjavik		2020-03-27
EPI_ISL_417828	hCoV-19/Iceland/21/2020	2020-03-02	Europe / Iceland / Reykjavik	Traveled from Italy	2020-03-27
EPI_ISL_417829	hCoV-19/Iceland/210/2020	2020-03-16	Europe / Iceland / Reykjavik	Traveled from Italy	2020-03-27
EPI_ISL_417830	hCoV-19/Iceland/212/2020	2020-03-16	Europe / Iceland / Reykjavik		2020-03-27
EPI_ISL_417831	hCoV-19/Iceland/214/2020	2020-03-16	Europe / Iceland / Reykjavik	Traveled from United Kingdom	2020-03-27
EPI_ISL_417832	hCoV-19/Iceland/216/2020	2020-03-16	Europe / Iceland / Reykjavik	Traveled from Austria	2020-03-27
EPI_ISL_417833	hCoV-19/Iceland/217/2020	2020-03-16	Europe / Iceland / Reykjavik		2020-03-27
EPI_ISL_417834	hCoV-19/Iceland/218/2020	2020-03-16	Europe / Iceland / Reykjavik	Traveled from Austria	2020-03-27
EPI_ISL_417835	hCoV-19/Iceland/219/2020	2020-03-16	Europe / Iceland / Reykjavik		2020-03-27
EPI_ISL_417836	hCoV-19/Iceland/221/2020	2020-03-16	Europe / Iceland / Reykjavik		2020-03-27
EPI_ISL_417837	hCoV-19/Iceland/222/2020	2020-03-16	Europe / Iceland / Reykjavik	Traveled from Austria	2020-03-27
EPI_ISL_417838	hCoV-19/Iceland/223/2020	2020-03-16	Europe / Iceland / Reykjavik		2020-03-27
EPI_ISL_417839	hCoV-19/Iceland/224/2020	2020-03-16	Europe / Iceland / Reykjavik		2020-03-27
EPI_ISL_417840	hCoV-19/Iceland/23/2020	2020-03-02	Europe / Iceland / Reykjavik	Traveled from Italy	2020-03-27
EPI_ISL_417841	hCoV-19/Iceland/26/2020	2020-03-03	Europe / Iceland / Reykjavik	Traveled from Italy	2020-03-27
EPI_ISL_417842	hCoV-19/Iceland/31/2020	2020-03-03	Europe / Iceland / Reykjavik	Traveled from Austria	2020-03-27
EPI_ISL_417843	hCoV-19/Iceland/34/2020	2020-03-03	Europe / Iceland / Reykjavik	Traveled from Italy	2020-03-27
EPI_ISL_417844	hCoV-19/Iceland/36/2020	2020-03-04	Europe / Iceland / Reykjavik	Traveled from Austria	2020-03-27
EPI_ISL_417845	hCoV-19/Iceland/4/2020	2020-03-13	Europe / Iceland / Reykjavik	Traveled from United Kingdom	2020-03-27
EPI_ISL_417846	hCoV-19/Iceland/40/2020	2020-03-04	Europe / Iceland / Reykjavik	Traveled from Austria	2020-03-27
EPI_ISL_417849	hCoV-19/Iceland/51/2020	2020-03-05	Europe / Iceland / Reykjavik	Traveled from Austria	2020-03-27
EPI_ISL_417850	hCoV-19/Iceland/52/2020	2020-03-05	Europe / Iceland / Reykjavik	Traveled from Austria	2020-03-27
EPI_ISL_417851	hCoV-19/Iceland/53/2020	2020-03-05	Europe / Iceland / Reykjavik	Traveled from Austria	2020-03-27
EPI_ISL_417852	hCoV-19/Iceland/56/2020	2020-03-06	Europe / Iceland / Reykjavik	Traveled from Italy	2020-03-27
EPI_ISL_417853	hCoV-19/Iceland/59/2020	2020-03-06	Europe / Iceland / Reykjavik	Traveled from Austria	2020-03-27
EPI_ISL_417854	hCoV-19/Iceland/6/2020	2020-03-13	Europe / Iceland / Reykjavik		2020-03-27
EPI_ISL_417855	hCoV-19/Iceland/63/2020	2020-03-07	Europe / Iceland / Reykjavik	Traveled from Austria	2020-03-27
EPI_ISL_417856	hCoV-19/Iceland/64/2020	2020-03-07	Europe / Iceland / Reykjavik		2020-03-27
EPI_ISL_417857	hCoV-19/Iceland/66/2020	2020-03-07	Europe / Iceland / Reykjavik		2020-03-27
EPI_ISL_417860	hCoV-19/Iceland/72/2020	2020-03-08	Europe / Iceland / Reykjavik	Traveled from Italy	2020-03-27
EPI_ISL_417861	hCoV-19/Iceland/73/2020	2020-03-09	Europe / Iceland / Reykjavik	Traveled from Italy	2020-03-27
EPI_ISL_417862	hCoV-19/Iceland/77/2020	2020-03-09	Europe / Iceland / Reykjavik		2020-03-27
EPI_ISL_417863	hCoV-19/Iceland/78/2020	2020-03-09	Europe / Iceland / Reykjavik	Traveled from Italy	2020-03-27
EPI_ISL_417864	hCoV-19/Iceland/8/2020	2020-03-15	Europe / Iceland / Reykjavik		2020-03-27
EPI_ISL_417865	hCoV-19/Iceland/80/2020	2020-03-09	Europe / Iceland / Reykjavik		2020-03-27
EPI_ISL_417866	hCoV-19/Iceland/81/2020	2020-03-09	Europe / Iceland / Reykjavik		2020-03-27
EPI_ISL_417867	hCoV-19/Iceland/82/2020	2020-03-09	Europe / Iceland / Reykjavik	Traveled from Italy	2020-03-27
EPI_ISL_417868	hCoV-19/Iceland/83/2020	2020-03-09	Europe / Iceland / Reykjavik	Traveled from Italy	2020-03-27
EPI_ISL_417871	hCoV-19/Iceland/9/2020	2020-03-11	Europe / Iceland / Reykjavik	Traveled from USA	2020-03-27
EPI_ISL_417872	hCoV-19/Iceland/90/2020	2020-03-10	Europe / Iceland / Reykjavik	Traveled from Austria	2020-03-27
EPI_ISL_417873	hCoV-19/Iceland/91/2020	2020-03-10	Europe / Iceland / Reykjavik		2020-03-27
EPI_ISL_417874	hCoV-19/Iceland/95/2020	2020-03-10	Europe / Iceland / Reykjavik	Traveled from Austria	2020-03-27
EPI_ISL_417875	hCoV-19/Iceland/96/2020	2020-03-10	Europe / Iceland / Reykjavik	Traveled from Austria	2020-03-27
EPI_ISL_417876	hCoV-19/Iceland/97/2020	2020-03-10	Europe / Iceland / Reykjavik		2020-03-27
EPI_ISL_417877	hCoV-19/Slovakia/SK-BMC1/2020	2020-03-06	Europe / Slovakia / Kostoliste	Contact with a confirmed COVID-19 case with travel history to Italy	2020-03-27
EPI_ISL_417878	hCoV-19/Slovakia/SK-BMC2/2020	2020-03-07	Europe / Slovakia / Bratislava	Contact with a confirmed COVID-19 case in Austria, travel history also to Prague, Czech Republic	2020-03-27
EPI_ISL_417879	hCoV-19/Slovakia/SK-BMC5/2020	2020-03-06	Europe / Slovakia / Kosice	Travel history to Paris, France	2020-03-27
EPI_ISL_417880	hCoV-19/Slovakia/SK-BMC6/2020	2020-03-08	Europe / Slovakia / Martin	Recognized in Martin, Slovakia but residence in Prague, Czech Republic, travel history to Austria	2020-03-27
EPI_ISL_417917	hCoV-19/Malaysia/189332/2020	2020-03-20	Asia / Malaysia / Kuala Lumpur		2020-03-27
EPI_ISL_417918	hCoV-19/Malaysia/188407/2020	2020-03-18	Asia / Malaysia / Kuala Lumpur		2020-03-27
EPI_ISL_417921	hCoV-19/Italy/LAZ-INMI3/2020	2020-03-01	Europe / Italy / Lazio / Rome		2020-03-27
EPI_ISL_417922	hCoV-19/Italy/LAZ-INMI4/2020	2020-02-28	Europe / Italy / Lazio / Rome		2020-03-27
EPI_ISL_417923	hCoV-19/Italy/LAZ-INMI5/2020	2020-03-04	Europe / Italy / Lazio / Rome		2020-03-27
EPI_ISL_417924	hCoV-19/Colombia/ANT-INS-79256/2020	2020-03-11	South America / Colombia / Antioquia		2020-03-27
EPI_ISL_417931	hCoV-19/USA/CA-CZB05/2020	2020-03-18	North America / USA / California / San Francisco County		2020-03-27
EPI_ISL_417932	hCoV-19/USA/CA-CZB06/2020	2020-03-18	North America / USA / California / San Francisco County		2020-03-27
EPI_ISL_417933	hCoV-19/USA/CA-CZB07/2020	2020-03-18	North America / USA / California / San Francisco County		2020-03-27
EPI_ISL_417935	hCoV-19/USA/CA-CZB011a/2020	2020-03-18	North America / USA / California / San Francisco County		2020-03-27
EPI_ISL_417937	hCoV-19/USA/CA-CZB013/2020	2020-03-18	North America / USA / California / San Francisco County		2020-03-27
EPI_ISL_417938	hCoV-19/USA/CA-CZB014/2020	2020-03-18	North America / USA / California / San Francisco County		2020-03-27
EPI_ISL_417939	hCoV-19/USA/CA-CZB015a/2020	2020-03-18	North America / USA / California / San Francisco County		2020-03-27
EPI_ISL_417941	hCoV-19/DRC/73/2020	2020-03-18	Africa / Democratic Republic of the Congo / Kinshasa		2020-03-27
EPI_ISL_417942	hCoV-19/DRC/80/2020	2020-03-18	Africa / Democratic Republic of the Congo / Kinshasa		2020-03-27
EPI_ISL_417944	hCoV-19/DRC/81/2020	2020-03-18	Africa / Democratic Republic of the Congo / Kinshasa		2020-03-27
EPI_ISL_417946	hCoV-19/DRC/82/2020	2020-03-18	Africa / Democratic Republic of the Congo / Kinshasa		2020-03-27
EPI_ISL_417947	hCoV-19/DRC/94/2020	2020-03-19	Africa / Democratic Republic of the Congo / Kinshasa		2020-03-27
EPI_ISL_417948	hCoV-19/DRC/108/2020	2020-03-19	Africa / Democratic Republic of the Congo / Kinshasa		2020-03-27
EPI_ISL_417950	hCoV-19/DRC/158/2020	2020-03-20	Africa / Democratic Republic of the Congo / Kinshasa		2020-03-27
EPI_ISL_417954	hCoV-19/Spain/MD-HLP-H3-10/2020	2020-03-12	Europe / Spain / Madrid		2020-03-27
EPI_ISL_417955	hCoV-19/DRC/191/2020	2020-03-21	Africa / Democratic Republic of the Congo / Kinshasa		2020-03-27
EPI_ISL_417958	hCoV-19/USA/UT-010/2020	2020-03-10	North America / USA / Utah		2020-03-27
EPI_ISL_417960	hCoV-19/USA/UT-012/2020	2020-03-12	North America / USA / Utah		2020-03-27
EPI_ISL_417961	hCoV-19/Spain/MD-HLP-H9-38/2020	2020-03-12	Europe / Spain / Madrid		2020-03-27
EPI_ISL_417963	hCoV-19/Spain/MD-HLP-H10-39/2020	2020-03-12	Europe / Spain / Madrid		2020-03-27
EPI_ISL_417964	hCoV-19/USA/UT-014/2020	2020-03-13	North America / USA / Utah		2020-03-27
EPI_ISL_417966	hCoV-19/USA/UT-016/2020	2020-03-13	North America / USA / Utah		2020-03-27
EPI_ISL_417967	hCoV-19/Spain/MD-HLP-H11-40/2020	2020-03-12	Europe / Spain / Madrid		2020-03-27
EPI_ISL_417969	hCoV-19/Spain/MD-HLP-LP10-12/2020	2020-03-09	Europe / Spain / Madrid		2020-03-27
EPI_ISL_417971	hCoV-19/USA/UT-028/2020	2020-03-19	North America / USA / Utah		2020-03-27
EPI_ISL_417972	hCoV-19/Spain/MD-HLP-LP12-21/2020	2020-03-09	Europe / Spain / Madrid		2020-03-27
EPI_ISL_417973	hCoV-19/USA/UT-031/2020	2020-03-19	North America / USA / Utah		2020-03-27
EPI_ISL_417974	hCoV-19/USA/UT-032/2020	2020-03-19	North America / USA / Utah		2020-03-27
EPI_ISL_417975	hCoV-19/Spain/MD-HLP-LP14-3/2020	2020-03-09	Europe / Spain / Madrid		2020-03-27
EPI_ISL_417976	hCoV-19/USA/UT-033/2020	2020-03-19	North America / USA / Utah		2020-03-27
EPI_ISL_417977	hCoV-19/USA/UT-034/2020	2020-03-20	North America / USA / Utah		2020-03-27
EPI_ISL_417978	hCoV-19/Spain/MD-HLP-LP15-4/2020	2020-03-09	Europe / Spain / Madrid		2020-03-27
EPI_ISL_417979	hCoV-19/Spain/MD-HLP-R2-15/2020	2020-03-03	Europe / Spain / Madrid		2020-03-27
EPI_ISL_417980	hCoV-19/Spain/MD-HLP-R5-8/2020	2020-03-03	Europe / Spain / Madrid		2020-03-27
EPI_ISL_417981	hCoV-19/Spain/MD-HLP-R10-33/2020	2020-03-02	Europe / Spain / Madrid		2020-03-27
EPI_ISL_417986	hCoV-19/Portugal/PT0001b/2020	2020-03-03	Europe / Portugal		2020-03-28
EPI_ISL_417987	hCoV-19/Portugal/PT0003/2020	2020-03-03	Europe / Portugal		2020-03-28
EPI_ISL_417988	hCoV-19/Portugal/PT0004/2020	2020-03-05	Europe / Portugal		2020-03-28
EPI_ISL_417989	hCoV-19/Portugal/PT0005/2020	2020-03-04	Europe / Portugal		2020-03-28
EPI_ISL_417990	hCoV-19/Portugal/PT0006a/2020	2020-03-06	Europe / Portugal		2020-03-28
EPI_ISL_417991	hCoV-19/Portugal/PT0006b/2020	2020-03-08	Europe / Portugal		2020-03-28
EPI_ISL_417992	hCoV-19/Portugal/PT0007/2020	2020-03-07	Europe / Portugal		2020-03-28
EPI_ISL_417993	hCoV-19/Portugal/PT0008/2020	2020-03-08	Europe / Portugal		2020-03-28
EPI_ISL_417994	hCoV-19/Portugal/PT0009/2020	2020-03-08	Europe / Portugal		2020-03-28
EPI_ISL_417995	hCoV-19/Portugal/PT0010/2020	2020-03-08	Europe / Portugal		2020-03-28
EPI_ISL_417996	hCoV-19/Portugal/PT0011/2020	2020-03-08	Europe / Portugal		2020-03-28
EPI_ISL_417997	hCoV-19/Portugal/PT0012/2020	2020-03-07	Europe / Portugal		2020-03-28
EPI_ISL_417998	hCoV-19/Portugal/PT0013/2020	2020-03-08	Europe / Portugal		2020-03-28
EPI_ISL_417999	hCoV-19/Portugal/PT0014/2020	2020-03-07	Europe / Portugal		2020-03-28
EPI_ISL_418000	hCoV-19/Portugal/PT0015/2020	2020-03-10	Europe / Portugal		2020-03-28
EPI_ISL_418001	hCoV-19/Portugal/PT0016/2020	2020-03-10	Europe / Portugal		2020-03-28
EPI_ISL_418002	hCoV-19/Portugal/PT0017/2020	2020-03-11	Europe / Portugal		2020-03-28
EPI_ISL_418003	hCoV-19/Portugal/PT0018/2020	2020-03-10	Europe / Portugal		2020-03-28
EPI_ISL_418004	hCoV-19/Portugal/PT0019/2020	2020-03-12	Europe / Portugal		2020-03-28
EPI_ISL_418005	hCoV-19/Portugal/PT0020/2020	2020-03-12	Europe / Portugal		2020-03-28
[truncated: 77,149 more rows]
